# Supplementary material for: CaveCrawler: an interactive analysis suite for cavefish bioinformatics
Source: G3 (Bethesda). 2022 Jun 16;12(8):jkac132. doi: 10.1093/g3journal/jkac132 (PMC9339328; doi:10.1093/g3journal/jkac132)
Supplement: jkac132_Supplementary_Data [file jkac132_supplementary_data.xlsx]

## Sheet: Table of Contents
Sheet			Description
Population Genetics Results			Genes identified by searching the CaveCrawler Population Genetics module for Fst values in Pachon, Tinaja, Molino, and Rio Choy
Fst Outliers			Genes which were outliers for Fst in one of the relevant population pairs (Pachon-Rio Choy, Tinaja-Rio Choy, or Molino-Rio Choy)
Gene Search Results			Results of searching for genes listed in "Fst Outliers" in the CaveCrawler Gene Search module (if applicable, parentheticals following gene name were removed prior to searching)

## Sheet: Population Genetics Results
Rank	Population(s)	Fst	Scaffold	Gene Name	GO Term(s)	Outlier (if Fst)	Publication Name
1	Molino-Pachon	1	14	irs4a	Not applicable	NA	1
2	Molino-Pachon	1	16	pcdh7b	Not applicable	NA	1
3	Molino-Pachon	0.83575	Not applicable	rapgef4 (2 of 3)	Not applicable	NA	1
4	Molino-Pachon	0.53479	3	stag1b	Not applicable	NA	1
5	Molino-Pachon	0.339549	15	ccm2l	Not applicable	NA	1
6	Molino-Pachon	0.306878	19	mgat4a	Not applicable	Diversity_too_low_RioChoy	1
7	Molino-Pachon	0.262955	6	mapkapk2b	Not applicable	NA	1
8	Molino-Pachon	0.216507	APWO02000180.1	fstb	Not applicable	NA	1
9	Molino-Pachon	0.2	23	gtf2h4	Not applicable	NA	1
10	Molino-Pachon	0.199354	18	lctlb	Not applicable	NA	1
11	Molino-Pachon	0.199354	18	map2k1	Not applicable	NA	1
12	Molino-Pachon	0.170232	6	chmp4bb	Not applicable	NA	1
13	Molino-Pachon	0.165758	23	atp6v1c1b	Not applicable	Diversity_too_low_RASCON	1
14	Molino-Pachon	0.135363	APWO02000080.1	eno2	Not applicable	Diversity_too_low_RASCON	1
15	Molino-Pachon	0.135363	APWO02000127.1	gmnc	Not applicable	NA	1
16	Molino-Pachon	0.135363	APWO02000080.1	tpi1a	Not applicable	NA	1
17	Molino-Pachon	0.120806	25	slc18a3a	Not applicable	NA	1
18	Molino-Pachon	0.109293	Not applicable	exoc3l1 (2 of 2)	Not applicable	NA	1
19	Molino-Pachon	0.101986	APWO02001945.1	nelfcd	Not applicable	Diversity_too_low_RioChoy	1
20	Molino-Pachon	0.0917837	APWO02000346.1	scamp5b	Not applicable	NA	1
21	Molino-Pachon	0.0868981	APWO02000083.1	rnf151	Not applicable	Diversity_too_low_RASCON	1
22	Molino-Pachon	0.0833333	APWO02000387.1	slc10a3	Not applicable	Rascon-Tinaja	1
23	Molino-Pachon	0.0833333	3	foxo3b	Not applicable	NA	1
24	Molino-Pachon	0.0767358	16	si:ch211-200p22.4	Not applicable	NA	1
25	Molino-Pachon	0.0709761	3	prdx6	Not applicable	NA	1
26	Molino-Pachon	0.0709761	1	csnk1g2a	Not applicable	NA	1
27	Molino-Pachon	0.0709761	Not applicable	ssbp2	Not applicable	NA	1
28	Molino-Pachon	0.0709761	23	tspan13b	Not applicable	NA	1
29	Molino-Pachon	0.0709761	Not applicable	max (1 of 2)	Not applicable	NA	1
30	Molino-Pachon	0.0625	23	anp32e	Not applicable	Diversity_too_low_RioChoy;Diversity_too_low_RASCON	1
31	Molino-Pachon	0.0625	APWO02000130.1	ydjc	Not applicable	NA	1
32	Molino-Pachon	0.048057	APWO02000139.1	ccnb1	Not applicable	Rascon-Tinaja	1
33	Molino-Pachon	0.048057	19	hoxd9a	Not applicable	Diversity_too_low_RioChoy	1
34	Molino-Pachon	0.048057	19	bbs5	Not applicable	Diversity_too_low_RioChoy	1
35	Molino-Pachon	0.048057	APWO02002273.1	tspan18b	Not applicable	NA	1
36	Molino-Pachon	0.048057	15	ndnl2	Not applicable	NA	1
37	Molino-Pachon	0.048057	24	clp1	GO:0000214 GO:0005524 GO:0005849 GO:0006388 GO:0007420 GO:0021522 GO:0031124 GO:0035087 GO:0046404 GO:0051736	NA	1
38	Molino-Pachon	0.048057	Not applicable	ckap5 (3 of 6)	Not applicable	NA	1
39	Molino-Pachon	0.048057	15	hoxc12a	Not applicable	Diversity_too_low_RioChoy	1
40	Molino-Pachon	0.0385835	19	abhd13	Not applicable	Diversity_too_low_RASCON	1
41	Molino-Pachon	0.0294627	APWO02000113.1	ywhag1	Not applicable	NA	1
42	Molino-Pachon	0.0167886	Not applicable	rab1aa	Not applicable	NA	1
43	Molino-Pachon	0.0148356	15	ptpn11b	Not applicable	NA	1
44	Molino-Pachon	0.0148356	APWO02000036.1	ppp1r7	Not applicable	Diversity_too_low_RioChoy	1
45	Molino-Pachon	0.0135906	6	snap29	Not applicable	NA	1
46	Molino-Pachon	0.0123457	Not applicable	mafg (2 of 2)	Not applicable	NA	1
47	Molino-Pachon	0.0102427	APWO02000387.1	chmp1a	Not applicable	Diversity_too_low_RioChoy; Molino-Rascon	1
48	Molino-Pachon	0.00926832	18	arpin	Not applicable	RioChoy-Molino;RioChoy-Pachon;RioChoy-Tinaja	1
49	Molino-Pachon	0.00784133	APWO02000027.1	ak5l	Not applicable	NA	1
50	Molino-Pachon	0.00619094	3	timm21	GO:0005744 GO:0016021 GO:0030150	NA	1
51	Molino-Pachon	0.00619094	7	tmem243b	Not applicable	Diversity_too_low_RASCON	1
52	Molino-Pachon	0.00619094	19	ccnyl1	Not applicable	NA	1
53	Molino-Pachon	0.00619094	Not applicable	csk (2 of 2)	Not applicable	Diversity_too_low_RASCON	1
54	Molino-Pachon	0.00619094	Not applicable	tmem55a	Not applicable	NA	1
55	Molino-Pachon	0.00619094	Not applicable	syngr2a	Not applicable	Diversity_too_low_RioChoy; Molino-Rascon	1
56	Molino-Pachon	0.00619094	25	hand2	Not applicable	Diversity_too_low_RASCON	1
57	Molino-Pachon	0.00619094	16	myoz2a	Not applicable	NA	1
58	Molino-Pachon	0.00619094	APWO02001455.1	hsd17b1	Not applicable	NA	1
59	Molino-Pachon	0.00619094	Not applicable	pias4a	Not applicable	NA	1
60	Molino-Pachon	1.82e-17	Not applicable	kctd4	Not applicable	NA	1
61	Molino-Pachon	0	2	spry1	Not applicable	Diversity_too_low_RioChoy	1
1	Molino-RioChoy	1	14	esrra	Not applicable	NA	1
2	Molino-RioChoy	1	16	efnb3b	Not applicable	NA	1
3	Molino-RioChoy	1	APWO02000480.1	cryba1l1	Not applicable	NA	1
4	Molino-RioChoy	1	Not applicable	minal	Not applicable	RioChoy-Molino	1
5	Molino-RioChoy	1	19	hoxd9a	Not applicable	Diversity_too_low_RioChoy	1
6	Molino-RioChoy	1	24	zdhhc24	Not applicable	Diversity_too_low_RioChoy	1
7	Molino-RioChoy	1	APWO02000113.1	p2rx5	Not applicable	Diversity_too_low_RioChoy	1
8	Molino-RioChoy	1	22	timm17a	Not applicable	Diversity_too_low_RioChoy	1
9	Molino-RioChoy	1	APWO02000139.1	hnrpkl	Not applicable	Diversity_too_low_RioChoy;Diversity_too_low_RASCON	1
10	Molino-RioChoy	0.937688	8	rps17	Not applicable	Diversity_too_low_RioChoy;Diversity_too_low_RASCON	1
11	Molino-RioChoy	0.882812	11	mrap2a	Not applicable	NA	1
12	Molino-RioChoy	0.882812	Not applicable	si:dkeyp-84f3.5	Not applicable	RioChoy-Molino	1
13	Molino-RioChoy	0.882812	APWO02000139.1	slc31a1	Not applicable	almost RioChoy-Pachon; RioChoy-Molino;RioChoy-Tinaja	1
14	Molino-RioChoy	0.879464	Not applicable	cecr5	Not applicable	NA	1
15	Molino-RioChoy	0.878314	Not applicable	baalc (1 of 2)	Not applicable	RioChoy-Molino	1
16	Molino-RioChoy	0.868991	Not applicable	eif4g1a (1 of 2)	Not applicable	NA	1
17	Molino-RioChoy	0.836271	17	socs6b	Not applicable	RioChoy-Molino;RioChoy-Pachon;RioChoy-Tinaja	1
18	Molino-RioChoy	0.819743	APWO02000139.1	tbx3a	Not applicable	RioChoy-Molino;RioChoy-Pachon;RioChoy-Tinaja	1
19	Molino-RioChoy	0.809298	24	kdm2ab	Not applicable	NA	1
20	Molino-RioChoy	0.80625	8	cnot2	Not applicable	RioChoy-Molino	1
21	Molino-RioChoy	0.802637	APWO02000387.1	chmp1a	Not applicable	Diversity_too_low_RioChoy; Molino-Rascon	1
22	Molino-RioChoy	0.792368	4	cyp26a1	Not applicable	***Rascon-Pachon;Rascon-Tinaja; Molino-Rascon, almost RioChoy-Pachon; RioChoy-Tinaja; RioChoy-Molino	1
23	Molino-RioChoy	0.778498	5	insrb	Not applicable	NA	1
24	Molino-RioChoy	0.77829	14	rnf165a	Not applicable	NA	1
25	Molino-RioChoy	0.77805	4	nrg3b	Not applicable	NA	1
26	Molino-RioChoy	0.770216	3	pde7a	GO:0004114 GO:0007165 GO:0046872	NA	1
27	Molino-RioChoy	0.760257	18	zfpm1	Not applicable	NA	1
28	Molino-RioChoy	0.752144	APWO02002089.1	gls2b	Not applicable	NA	1
29	Molino-RioChoy	0.75	14	ammecr1	Not applicable	Diversity_too_low_RASCON	1
30	Molino-RioChoy	0.74671	13	barhl2	Not applicable	Diversity_too_low_RASCON	1
31	Molino-RioChoy	0.734267	18	arpin	Not applicable	RioChoy-Molino;RioChoy-Pachon;RioChoy-Tinaja	1
32	Molino-RioChoy	0.72792	Not applicable	dnali1 (1 of 2)	Not applicable	NA	1
33	Molino-RioChoy	0.724609	APWO02000223.1	lonrf3	GO:0046872	NA	1
34	Molino-RioChoy	0.722505	Not applicable	otud5a (2 of 2)	Not applicable	NA	1
35	Molino-RioChoy	0.711538	Not applicable	samd15	Not applicable	NA	1
36	Molino-RioChoy	0.70617	Not applicable	tmcc1 (2 of 2)	Not applicable	NA	1
37	Molino-RioChoy	0.701923	2	atp6v0ca	Not applicable	RioChoy-Molino;RioChoy-Pachon;RioChoy-Tinaja	1
38	Molino-RioChoy	0.700935	Not applicable	hs6st1a (1 of 2)	Not applicable	***Rascon-Pachon;Rascon-Tinaja; Molino-Rascon; RioChoy-Molino;RioChoy-Pachon	1
39	Molino-RioChoy	0.694444	15	atp1b2a	Not applicable	NA	1
40	Molino-RioChoy	0.693433	23	prrc2a	Not applicable	NA	1
41	Molino-RioChoy	0.6875	3	bmi1a	Not applicable	Diversity_too_low_RASCON	1
42	Molino-RioChoy	0.677067	15	igsf21b	Not applicable	NA	1
43	Molino-RioChoy	0.675325	Not applicable	rpl19 (2 of 2)	Not applicable	RioChoy-Molino	1
44	Molino-RioChoy	0.675107	3	wasf1	Not applicable	NA	1
45	Molino-RioChoy	0.674919	APWO02000139.1	aif1l	Not applicable	RioChoy-Molino	1
46	Molino-RioChoy	0.666667	9	nkx2.1	Not applicable	Diversity_too_low_RioChoy;Diversity_too_low_RASCON	1
47	Molino-RioChoy	0.65625	1	cd3eap	Not applicable	NA	1
48	Molino-RioChoy	0.651786	24	gpc3	Not applicable	NA	1
49	Molino-RioChoy	0.645833	24	cart2	Not applicable	RioChoy-Molino;RioChoy-Pachon;RioChoy-Tinaja	1
50	Molino-RioChoy	0.641424	1	nova2	Not applicable	RioChoy-Molino	1
51	Molino-RioChoy	0.635417	APWO02001009.1	rbm38	Not applicable	Diversity_too_low_RASCON	1
52	Molino-RioChoy	0.625735	18	cmip	Not applicable	NA	1
53	Molino-RioChoy	0.622083	3	mtfr1	Not applicable	NA	1
54	Molino-RioChoy	0.619755	23	gna12a	Not applicable	NA	1
55	Molino-RioChoy	0.616577	10	atg9b	Not applicable	NA	1
56	Molino-RioChoy	0.612538	15	kcng1	Not applicable	NA	1
57	Molino-RioChoy	0.608153	24	egr1	Not applicable	NA	1
58	Molino-RioChoy	0.606957	18	bcl2l13	Not applicable	NA	1
59	Molino-RioChoy	0.604252	APWO02000034.1	ppef1	Not applicable	NA	1
60	Molino-RioChoy	0.603137	23	nkain1	Not applicable	NA	1
61	Molino-RioChoy	0.600447	19	gtf2f2b	Not applicable	NA	1
62	Molino-RioChoy	0.589608	13	scn8ab	Not applicable	NA	1
63	Molino-RioChoy	0.584197	3	clocka	Not applicable	NA	1
64	Molino-RioChoy	0.579545	APWO02000071.1	commd8	Not applicable	NA	1
65	Molino-RioChoy	0.572292	APWO02000113.1	sh3glb2b	Not applicable	NA	1
66	Molino-RioChoy	0.571875	23	ubp1	Not applicable	NA	1
67	Molino-RioChoy	0.567931	Not applicable	v2rx1	Not applicable	NA	1
68	Molino-RioChoy	0.567339	2	stx18	Not applicable	NA	1
69	Molino-RioChoy	0.566406	APWO02000139.1	garnl3	GO:0005096 GO:0051056	NA	1
70	Molino-RioChoy	0.565956	8	trim44	Not applicable	NA	1
71	Molino-RioChoy	0.565625	7	mpped1	Not applicable	NA	1
72	Molino-RioChoy	0.565044	1	sgsm2	Not applicable	NA	1
73	Molino-RioChoy	0.563401	6	fabp1b.1	Not applicable	Diversity_too_low_RASCON	1
74	Molino-RioChoy	0.560004	Not applicable	dnah7	Not applicable	NA	1
75	Molino-RioChoy	0.557934	1	naalad2	Not applicable	NA	1
76	Molino-RioChoy	0.557416	6	lox	GO:0004720 GO:0005507 GO:0005615 GO:0018057	NA	1
77	Molino-RioChoy	0.55252	6	fibcd1		NA	1
78	Molino-RioChoy	0.54768	APWO02000080.1	si:dkey-266f7.9	Not applicable	NA	1
79	Molino-RioChoy	0.547061	8	th	Not applicable	NA	1
80	Molino-RioChoy	0.546374	1	gipr	Not applicable	NA	1
81	Molino-RioChoy	0.537534	APWO02000387.1	sntb2	Not applicable	NA	1
82	Molino-RioChoy	0.5375	14	zmat2	Not applicable	NA	1
83	Molino-RioChoy	0.53475	APWO02000072.1	igfals	Not applicable	NA	1
84	Molino-RioChoy	0.534375	14	slbp2	Not applicable	NA	1
85	Molino-RioChoy	0.53125	Not applicable	si:dkey-103i16.2	Not applicable	NA	1
86	Molino-RioChoy	0.530909	1	etv1	Not applicable	NA	1
87	Molino-RioChoy	0.529323	8	bnip2	Not applicable	NA	1
88	Molino-RioChoy	0.528144	Not applicable	crk (1 of 2)	Not applicable	NA	1
89	Molino-RioChoy	0.525	6	ppdpfa	Not applicable	NA	1
90	Molino-RioChoy	0.525	14	calm3b	Not applicable	NA	1
91	Molino-RioChoy	0.524532	17	jph1b	Not applicable	NA	1
92	Molino-RioChoy	0.521592	Not applicable	rab19 (1 of 2)	Not applicable	NA	1
93	Molino-RioChoy	0.520503	25	tnfaip3	Not applicable	NA	1
94	Molino-RioChoy	0.517302	APWO02000034.1	zranb3	Not applicable	NA	1
95	Molino-RioChoy	0.517022	Not applicable	lppr5b	Not applicable	NA	1
96	Molino-RioChoy	0.517	18	alx1	Not applicable	NA	1
97	Molino-RioChoy	0.516865	APWO02001268.1	osbpl5	Not applicable	NA	1
98	Molino-RioChoy	0.514688	6	kcnd3	GO:0005249 GO:0008076 GO:0030425 GO:0034765 GO:0051260	NA	1
99	Molino-RioChoy	0.5125	10	mrs2	Not applicable	NA	1
100	Molino-RioChoy	0.512047	22	atxn7	Not applicable	NA	1
101	Molino-RioChoy	0.50649	Not applicable	wu:fb55g09	Not applicable	NA	1
102	Molino-RioChoy	0.505893	3	rhoj	Not applicable	NA	1
103	Molino-RioChoy	0.504888	18	polr3b	Not applicable	NA	1
104	Molino-RioChoy	0.503921	APWO02000034.1	tmem163b	Not applicable	NA	1
105	Molino-RioChoy	0.503921	Not applicable	adoa	Not applicable	Diversity_too_low_RioChoy;Diversity_too_low_RASCON	1
106	Molino-RioChoy	0.503742	23	calcr	Not applicable	NA	1
107	Molino-RioChoy	0.503029	Not applicable	cit (2 of 2)	Not applicable	NA	1
108	Molino-RioChoy	0.501774	APWO02000032.1	nfatc3a	Not applicable	NA	1
109	Molino-RioChoy	0.500432	15	ppp4r2a	Not applicable	NA	1
110	Molino-RioChoy	0.5	24	rtn4rl2b	Not applicable	NA	1
111	Molino-RioChoy	0.5	25	rhoua	Not applicable	Diversity_too_low_RASCON	1
112	Molino-RioChoy	0.496428	3	atp6v1d	Not applicable	NA	1
113	Molino-RioChoy	0.495776	Not applicable	kcnab1a	Not applicable	NA	1
114	Molino-RioChoy	0.493928	8	fgf18a	Not applicable	NA	1
115	Molino-RioChoy	0.493828	Not applicable	slco1a2 (2 of 2)	Not applicable	NA	1
116	Molino-RioChoy	0.490625	25	wnt8b	Not applicable	NA	1
117	Molino-RioChoy	0.486111	25	wbp1la	Not applicable	NA	1
118	Molino-RioChoy	0.483226	3	tfap2d	Not applicable	NA	1
119	Molino-RioChoy	0.48302	3	ralgps2	Not applicable	NA	1
120	Molino-RioChoy	0.483019	Not applicable	stac2 (2 of 3)	Not applicable	NA	1
121	Molino-RioChoy	0.482133	APWO02000136.1	chd7	Not applicable	NA	1
122	Molino-RioChoy	0.478519	Not applicable	plcb4 (1 of 2)	Not applicable	NA	1
123	Molino-RioChoy	0.477826	16	bcl6ab	Not applicable	NA	1
124	Molino-RioChoy	0.475952	20	znhit2	Not applicable	NA	1
125	Molino-RioChoy	0.475715	Not applicable	pura	Not applicable	NA	1
126	Molino-RioChoy	0.475075	9	kif26ab	Not applicable	NA	1
127	Molino-RioChoy	0.47475	APWO02000047.1	ankrd11	Not applicable	NA	1
128	Molino-RioChoy	0.472267	Not applicable	gmcl1 (2 of 2)	Not applicable	NA	1
129	Molino-RioChoy	0.472222	APWO02000111.1	cetn4	Not applicable	NA	1
130	Molino-RioChoy	0.472222	Not applicable	ptgr1 (4 of 7)	Not applicable	NA	1
131	Molino-RioChoy	0.471261	Not applicable	lft1	Not applicable	NA	1
132	Molino-RioChoy	0.469636	16	adcy1b	Not applicable	NA	1
133	Molino-RioChoy	0.468765	APWO02000113.1	ggnbp2	Not applicable	NA	1
134	Molino-RioChoy	0.468239	Not applicable	kcnh2 (4 of 4)	Not applicable	NA	1
135	Molino-RioChoy	0.467679	Not applicable	kcnn1b	Not applicable	NA	1
136	Molino-RioChoy	0.466925	9	gphna	Not applicable	NA	1
137	Molino-RioChoy	0.466236	18	uri1	Not applicable	NA	1
138	Molino-RioChoy	0.465278	3	lpgat1	Not applicable	NA	1
139	Molino-RioChoy	0.46507	6	cacna2d3	GO:0005244 GO:0005262 GO:0016021 GO:0034765	NA	1
140	Molino-RioChoy	0.465012	21	sgcz	GO:0005856 GO:0016012 GO:0016021 GO:0042383	NA	1
141	Molino-RioChoy	0.465011	6	tjp2b	Not applicable	NA	1
142	Molino-RioChoy	0.464563	3	lamp5	GO:0016021	NA	1
143	Molino-RioChoy	0.463583	APWO02001556.1	cthrc1a	Not applicable	NA	1
144	Molino-RioChoy	0.461067	10	gnl2	Not applicable	NA	1
145	Molino-RioChoy	0.46018	APWO02002016.1	hcrtr2	Not applicable	NA	1
146	Molino-RioChoy	0.458333	Not applicable	ptp4a3 (2 of 2)	Not applicable	Rascon-Pachon;Rascon-Tinaja	1
147	Molino-RioChoy	0.458333	18	mt2	Not applicable	Diversity_too_low_RASCON	1
148	Molino-RioChoy	0.458333	APWO02002274.1	ube2e3	Not applicable	Diversity_too_low_RASCON	1
149	Molino-RioChoy	0.455003	5	zfhx3	Not applicable	NA	1
150	Molino-RioChoy	0.453957	Not applicable	spag1 (2 of 2)	Not applicable	NA	1
151	Molino-RioChoy	0.451743	25	syt14a	Not applicable	NA	1
152	Molino-RioChoy	0.450706	Not applicable	tcf3b	Not applicable	NA	1
153	Molino-RioChoy	0.450577	APWO02000034.1	grpr	Not applicable	NA	1
154	Molino-RioChoy	0.448071	14	igsf9bb	Not applicable	NA	1
155	Molino-RioChoy	0.447917	3	brf1b	Not applicable	NA	1
156	Molino-RioChoy	0.447685	22	c1orf50		Diversity_too_low_RASCON	1
157	Molino-RioChoy	0.445407	24	limch1b	Not applicable	NA	1
158	Molino-RioChoy	0.444784	5	lsm4	GO:0000398 GO:0000956 GO:0003723 GO:0005681	Rascon-Pachon;Rascon-Tinaja; Molino-Rascon	1
159	Molino-RioChoy	0.444756	APWO02000033.1	adamts8a	Not applicable	NA	1
160	Molino-RioChoy	0.444444	2	zgc:55558	Not applicable	NA	1
161	Molino-RioChoy	0.444444	Not applicable	cpne1 (1 of 2)	Not applicable	NA	1
162	Molino-RioChoy	0.444444	23	ubfd1	Not applicable	Diversity_too_low_RASCON	1
163	Molino-RioChoy	0.444444	10	rpl18	Not applicable	NA	1
164	Molino-RioChoy	0.44407	24	neurog1	Not applicable	NA	1
165	Molino-RioChoy	0.44375	13	ddi2	Not applicable	Diversity_too_low_RASCON	1
166	Molino-RioChoy	0.443576	6	efna5b	Not applicable	NA	1
167	Molino-RioChoy	0.44262	23	atad5a	Not applicable	NA	1
168	Molino-RioChoy	0.440992	APWO02000034.1	ptpn4b	Not applicable	NA	1
169	Molino-RioChoy	0.440866	1	myo18ab	Not applicable	NA	1
170	Molino-RioChoy	0.440773	23	gtf2h4	Not applicable	NA	1
171	Molino-RioChoy	0.440241	1	meox2a	Not applicable	Diversity_too_low_RASCON	1
172	Molino-RioChoy	0.439287	19	acvr1c	GO:0004675 GO:0005524 GO:0016020	NA	1
173	Molino-RioChoy	0.4388	Not applicable	kctd4	Not applicable	NA	1
174	Molino-RioChoy	0.438725	24	fam122b	Not applicable	NA	1
175	Molino-RioChoy	0.438421	Not applicable	faim2 (1 of 2)	Not applicable	NA	1
176	Molino-RioChoy	0.437193	13	kif1aa	Not applicable	NA	1
177	Molino-RioChoy	0.436656	8	spg11	Not applicable	NA	1
178	Molino-RioChoy	0.43575	14	tcf4	GO:0046983	NA	1
179	Molino-RioChoy	0.434537	Not applicable	pard3 (2 of 2)	Not applicable	NA	1
180	Molino-RioChoy	0.432292	3	aida	Not applicable	Diversity_too_low_RASCON	1
181	Molino-RioChoy	0.431429	3	rfx6	Not applicable	NA	1
182	Molino-RioChoy	0.430368	14	ntng2b	Not applicable	NA	1
183	Molino-RioChoy	0.43032	23	elp2	Not applicable	NA	1
184	Molino-RioChoy	0.429197	Not applicable	bglap	Not applicable	NA	1
185	Molino-RioChoy	0.428947	1	igsf11	Not applicable	NA	1
186	Molino-RioChoy	0.428571	13	tfap2c	Not applicable	NA	1
187	Molino-RioChoy	0.427425	25	csmd1	GO:0016021	NA	1
188	Molino-RioChoy	0.424479	24	zgc:92907	Not applicable	NA	1
189	Molino-RioChoy	0.424479	9	cln8	Not applicable	NA	1
190	Molino-RioChoy	0.421875	6	mapk14a	Not applicable	NA	1
191	Molino-RioChoy	0.421875	Not applicable	c9orf116	Not applicable	NA	1
192	Molino-RioChoy	0.421751	3	cops5	Not applicable	NA	1
193	Molino-RioChoy	0.420455	3	kdr	Not applicable	NA	1
194	Molino-RioChoy	0.420182	18	rasa2	GO:0005096 GO:0035556 GO:0043087 GO:0046872	NA	1
195	Molino-RioChoy	0.41958	Not applicable	dgki	Not applicable	NA	1
196	Molino-RioChoy	0.419432	13	evpla	Not applicable	NA	1
197	Molino-RioChoy	0.418833	2	grin2aa	Not applicable	NA	1
198	Molino-RioChoy	0.418157	2	sec24b	Not applicable	NA	1
199	Molino-RioChoy	0.417892	Not applicable	or115-15 (3 of 4)	Not applicable	NA	1
200	Molino-RioChoy	0.417316	12	pdcd11	Not applicable	NA	1
201	Molino-RioChoy	0.417144	18	cntnap5a	Not applicable	NA	1
202	Molino-RioChoy	0.416058	14	slc6a7	Not applicable	NA	1
203	Molino-RioChoy	0.415593	4	shisa6	GO:0016021	NA	1
204	Molino-RioChoy	0.414859	10	cdc42l	Not applicable	NA	1
205	Molino-RioChoy	0.414062	Not applicable	chst8 (1 of 2)	Not applicable	NA	1
206	Molino-RioChoy	0.413153	18	anpepa	Not applicable	NA	1
207	Molino-RioChoy	0.410521	3	gtf2ird1	Not applicable	NA	1
208	Molino-RioChoy	0.409587	Not applicable	rars (2 of 2)	Not applicable	NA	1
209	Molino-RioChoy	0.40927	18	sema4ba	Not applicable	NA	1
210	Molino-RioChoy	0.409023	Not applicable	skiv2l2	Not applicable	NA	1
211	Molino-RioChoy	0.408334	5	fkbp8	Not applicable	NA	1
212	Molino-RioChoy	0.407708	14	yipf5	Not applicable	Diversity_too_low_RASCON	1
213	Molino-RioChoy	0.406522	Not applicable	mllt4a	Not applicable	NA	1
214	Molino-RioChoy	0.40625	APWO02000157.1	mtx2	Not applicable	NA	1
215	Molino-RioChoy	0.40625	24	atp6v1e1a	Not applicable	NA	1
216	Molino-RioChoy	0.404605	Not applicable	fam84b	Not applicable	NA	1
217	Molino-RioChoy	0.403956	9	pla2g4f.1	Not applicable	NA	1
218	Molino-RioChoy	0.402778	8	wwox	Not applicable	NA	1
219	Molino-RioChoy	0.40246	10	ptpn2a	Not applicable	Rascon-Pachon;Rascon-Tinaja; Molino-Rascon	1
220	Molino-RioChoy	0.400196	Not applicable	tnc (1 of 2)	Not applicable	NA	1
221	Molino-RioChoy	0.39851	APWO02000120.1	vash2	Not applicable	NA	1
222	Molino-RioChoy	0.396149	20	gnaz	GO:0003924 GO:0005525 GO:0007188 GO:0031683	NA	1
223	Molino-RioChoy	0.394921	Not applicable	macf1a	Not applicable	NA	1
224	Molino-RioChoy	0.394792	APWO02001924.1	klhl22	Not applicable	NA	1
225	Molino-RioChoy	0.39387	2	sept9a	Not applicable	NA	1
226	Molino-RioChoy	0.392716	14	si:dkey-175m17.7	Not applicable	NA	1
227	Molino-RioChoy	0.392045	16	zgc:194930	Not applicable	NA	1
228	Molino-RioChoy	0.390625	4	kctd17	Not applicable	Rascon-Pachon;Rascon-Tinaja	1
229	Molino-RioChoy	0.390625	Not applicable	fth1b	Not applicable	Diversity_too_low_RASCON	1
230	Molino-RioChoy	0.390625	Not applicable	cmtm1	Not applicable	NA	1
231	Molino-RioChoy	0.390586	8	slc13a1	Not applicable	NA	1
232	Molino-RioChoy	0.390353	20	prdm15	GO:0008168 GO:0016021 GO:0032259	NA	1
233	Molino-RioChoy	0.389509	6	pqbp1	Not applicable	Diversity_too_low_RASCON	1
234	Molino-RioChoy	0.388648	25	cyp17a1	Not applicable	NA	1
235	Molino-RioChoy	0.387821	23	fbxl2	Not applicable	NA	1
236	Molino-RioChoy	0.387755	Not applicable	lamp1	Not applicable	NA	1
237	Molino-RioChoy	0.387542	Not applicable	si:dkey-161j23.6	Not applicable	NA	1
238	Molino-RioChoy	0.386203	Not applicable	hecw1 (1 of 3)	Not applicable	NA	1
239	Molino-RioChoy	0.385417	Not applicable	hn1b	Not applicable	NA	1
240	Molino-RioChoy	0.385416	8	calml4b	Not applicable	Diversity_too_low_RASCON	1
241	Molino-RioChoy	0.383456	Not applicable	pias4a	Not applicable	NA	1
242	Molino-RioChoy	0.38293	APWO02000060.1	clcn1a	Not applicable	NA	1
243	Molino-RioChoy	0.382729	4	stx4	Not applicable	Diversity_too_low_RASCON	1
244	Molino-RioChoy	0.382314	11	pbxip1b	Not applicable	NA	1
245	Molino-RioChoy	0.380289	5	il16	Not applicable	NA	1
246	Molino-RioChoy	0.379338	6	zgc:194990	Not applicable	NA	1
247	Molino-RioChoy	0.377943	20	sez6a	Not applicable	NA	1
248	Molino-RioChoy	0.376971	Not applicable	rbm22 (2 of 2)	Not applicable	NA	1
249	Molino-RioChoy	0.376807	23	col11a2	Not applicable	NA	1
250	Molino-RioChoy	0.375613	16	nwd2	Not applicable	NA	1
251	Molino-RioChoy	0.37522	9	nrxn3a	Not applicable	NA	1
252	Molino-RioChoy	0.375	Not applicable	tmem14a	Not applicable	Diversity_too_low_RASCON	1
253	Molino-RioChoy	0.373926	Not applicable	si:ch211-157j23.2	Not applicable	NA	1
254	Molino-RioChoy	0.373777	16	cdh24b	Not applicable	NA	1
255	Molino-RioChoy	0.372256	APWO02001939.1	tp53	Not applicable	NA	1
256	Molino-RioChoy	0.372016	6	cux2b	Not applicable	NA	1
257	Molino-RioChoy	0.371528	Not applicable	cyp2j2 (6 of 12)	Not applicable	NA	1
258	Molino-RioChoy	0.371391	9	pax9	GO:0003677 GO:0003700 GO:0005634 GO:0009887	Diversity_too_low_RASCON	1
259	Molino-RioChoy	0.371181	20	psmg1	Not applicable	NA	1
260	Molino-RioChoy	0.369974	7	wif1	Not applicable	NA	1
261	Molino-RioChoy	0.369387	22	raf1b	Not applicable	NA	1
262	Molino-RioChoy	0.368353	3	yipf6	Not applicable	NA	1
263	Molino-RioChoy	0.367864	4	plce1	Not applicable	NA	1
264	Molino-RioChoy	0.365755	APWO02000067.1	si:dkey-112m2.1	Not applicable	NA	1
265	Molino-RioChoy	0.365517	APWO02000139.1	lamc3	Not applicable	NA	1
266	Molino-RioChoy	0.365031	12	pcca	Not applicable	NA	1
267	Molino-RioChoy	0.364974	7	mcm10	Not applicable	NA	1
268	Molino-RioChoy	0.364955	25	sfrp5	Not applicable	Diversity_too_low_RASCON	1
269	Molino-RioChoy	0.364748	3	igf2r	Not applicable	NA	1
270	Molino-RioChoy	0.364339	8	dnd1	Not applicable	NA	1
271	Molino-RioChoy	0.363235	10	grik3	GO:0004970 GO:0016021 GO:0045211	NA	1
272	Molino-RioChoy	0.361155	Not applicable	ankle1	Not applicable	NA	1
273	Molino-RioChoy	0.361111	25	hand2	Not applicable	Diversity_too_low_RASCON	1
274	Molino-RioChoy	0.360368	3	usp24	Not applicable	NA	1
275	Molino-RioChoy	0.359375	22	poc1a	Not applicable	Diversity_too_low_RASCON	1
276	Molino-RioChoy	0.358973	Not applicable	unc13c (3 of 3)	Not applicable	NA	1
277	Molino-RioChoy	0.358686	3	mtrr	Not applicable	NA	1
278	Molino-RioChoy	0.358652	22	phactr3b	Not applicable	NA	1
279	Molino-RioChoy	0.357029	6	npl	Not applicable	NA	1
280	Molino-RioChoy	0.356649	6	acot7	Not applicable	NA	1
281	Molino-RioChoy	0.356593	2	tiam1b	Not applicable	NA	1
282	Molino-RioChoy	0.356299	Not applicable	sdc2 (1 of 2)	Not applicable	NA	1
283	Molino-RioChoy	0.35599	Not applicable	il1rap	Not applicable	NA	1
284	Molino-RioChoy	0.355959	1	sacs	Not applicable	NA	1
285	Molino-RioChoy	0.352575	Not applicable	gramd1b (2 of 2)	Not applicable	NA	1
286	Molino-RioChoy	0.352515	Not applicable	mtmr4 (2 of 2)	Not applicable	NA	1
287	Molino-RioChoy	0.351963	18	mtss1la	Not applicable	NA	1
288	Molino-RioChoy	0.351915	10	scn1lab	Not applicable	NA	1
289	Molino-RioChoy	0.351551	Not applicable	osbpl1a (1 of 2)	Not applicable	NA	1
290	Molino-RioChoy	0.350998	Not applicable	dlgap4 (1 of 2)	Not applicable	NA	1
291	Molino-RioChoy	0.350878	Not applicable	si:ch211-105d11.1	Not applicable	Diversity_too_low_RASCON	1
292	Molino-RioChoy	0.35	APWO02000037.1	lamtor2	Not applicable	NA	1
293	Molino-RioChoy	0.349869	10	si:ch73-78o10.1	Not applicable	NA	1
294	Molino-RioChoy	0.349743	Not applicable	nrxn1a (2 of 2)	Not applicable	NA	1
295	Molino-RioChoy	0.34922	7	gramd4a	Not applicable	NA	1
296	Molino-RioChoy	0.348966	6	c7a	Not applicable	NA	1
297	Molino-RioChoy	0.348959	Not applicable	nme2a	Not applicable	NA	1
298	Molino-RioChoy	0.348046	3	brwd3	Not applicable	NA	1
299	Molino-RioChoy	0.347934	3	dlgap2b	Not applicable	NA	1
300	Molino-RioChoy	0.346982	4	spata20	Not applicable	NA	1
301	Molino-RioChoy	0.345687	19	ptpn4a	Not applicable	NA	1
302	Molino-RioChoy	0.340728	APWO02000039.1	aacs	Not applicable	NA	1
303	Molino-RioChoy	0.340572	APWO02000069.1	plekha5	Not applicable	NA	1
304	Molino-RioChoy	0.339318	19	maats1	Not applicable	NA	1
305	Molino-RioChoy	0.339286	13	pfdn5	Not applicable	Diversity_too_low_RASCON	1
306	Molino-RioChoy	0.339286	21	drap1	Not applicable	NA	1
307	Molino-RioChoy	0.339286	1	rad1	Not applicable	NA	1
308	Molino-RioChoy	0.339286	23	nudc	Not applicable	NA	1
309	Molino-RioChoy	0.339065	APWO02000034.1	lrp1ba	Not applicable	NA	1
310	Molino-RioChoy	0.338916	Not applicable	cnga2 (1 of 2)	Not applicable	NA	1
311	Molino-RioChoy	0.338877	13	tex264a	Not applicable	NA	1
312	Molino-RioChoy	0.337483	9	yeats2	Not applicable	NA	1
313	Molino-RioChoy	0.336786	14	adamts2	Not applicable	NA	1
314	Molino-RioChoy	0.33631	Not applicable	grik2 (2 of 2)	Not applicable	NA	1
315	Molino-RioChoy	0.336139	APWO02000139.1	spag8	Not applicable	NA	1
316	Molino-RioChoy	0.334252	13	trub2	Not applicable	NA	1
317	Molino-RioChoy	0.334006	13	ca16b	Not applicable	NA	1
318	Molino-RioChoy	0.333404	10	cdkal1	Not applicable	NA	1
319	Molino-RioChoy	0.333333	10	rbms3	GO:0003723	NA	1
320	Molino-RioChoy	0.333042	Not applicable	zgc:175248	Not applicable	NA	1
321	Molino-RioChoy	0.332144	Not applicable	magi3b (1 of 2)	Not applicable	NA	1
322	Molino-RioChoy	0.33213	25	lrrc73	Not applicable	NA	1
323	Molino-RioChoy	0.33189	10	mrps15	Not applicable	NA	1
324	Molino-RioChoy	0.331838	23	spire1a	Not applicable	NA	1
325	Molino-RioChoy	0.331432	22	il17rd	Not applicable	NA	1
326	Molino-RioChoy	0.331164	Not applicable	ephb2 (1 of 2)	Not applicable	NA	1
327	Molino-RioChoy	0.330708	10	sim1a	Not applicable	NA	1
328	Molino-RioChoy	0.329462	Not applicable	atad3b	Not applicable	NA	1
329	Molino-RioChoy	0.329268	Not applicable	trhde (2 of 2)	Not applicable	NA	1
330	Molino-RioChoy	0.328125	18	wee1	GO:0004674 GO:0005524	Diversity_too_low_RASCON	1
331	Molino-RioChoy	0.328015	3	rtn1b	Not applicable	NA	1
332	Molino-RioChoy	0.327946	APWO02000584.1	greb1l	Not applicable	NA	1
333	Molino-RioChoy	0.327862	6	dock8	Not applicable	NA	1
334	Molino-RioChoy	0.327771	APWO02000090.1	tubg1	Not applicable	NA	1
335	Molino-RioChoy	0.326914	22	itpr1b	Not applicable	NA	1
336	Molino-RioChoy	0.326742	3	slc35f1	Not applicable	NA	1
337	Molino-RioChoy	0.326724	3	dpf3	Not applicable	NA	1
338	Molino-RioChoy	0.325576	9	rin3	Not applicable	NA	1
339	Molino-RioChoy	0.325521	Not applicable	cpne7 (2 of 2)	Not applicable	NA	1
340	Molino-RioChoy	0.324719	1	si:ch211-137a8.2	Not applicable	NA	1
341	Molino-RioChoy	0.324445	13	nos1apa	Not applicable	NA	1
342	Molino-RioChoy	0.323321	20	msi2a	Not applicable	NA	1
343	Molino-RioChoy	0.323066	Not applicable	vav3 (3 of 4)	Not applicable	NA	1
344	Molino-RioChoy	0.321244	Not applicable	ltbp2	Not applicable	NA	1
345	Molino-RioChoy	0.321022	13	rab6ba	Not applicable	NA	1
346	Molino-RioChoy	0.321022	Not applicable	fam113 (2 of 2)	Not applicable	Diversity_too_low_RASCON	1
347	Molino-RioChoy	0.321022	9	peli2	Not applicable	NA	1
348	Molino-RioChoy	0.320944	3	gareml	Not applicable	NA	1
349	Molino-RioChoy	0.320869	14	cluhb	Not applicable	NA	1
350	Molino-RioChoy	0.318688	6	magi1a	Not applicable	NA	1
351	Molino-RioChoy	0.318002	5	lrrc28	Not applicable	NA	1
352	Molino-RioChoy	0.317791	2	aimp2	Not applicable	NA	1
353	Molino-RioChoy	0.316709	8	scaper	Not applicable	NA	1
354	Molino-RioChoy	0.316667	Not applicable	ptgesl	Not applicable	NA	1
355	Molino-RioChoy	0.316339	13	shmt2	Not applicable	Diversity_too_low_RASCON	1
356	Molino-RioChoy	0.316023	25	tspan15	Not applicable	NA	1
357	Molino-RioChoy	0.315017	3	syne1a	Not applicable	NA	1
358	Molino-RioChoy	0.313347	12	frmpd4	GO:0005856	NA	1
359	Molino-RioChoy	0.3125	13	arfrp1	Not applicable	NA	1
360	Molino-RioChoy	0.3125	Not applicable	dmxl1 (2 of 2)	Not applicable	Diversity_too_low_RASCON	1
361	Molino-RioChoy	0.311799	Not applicable	srcin1 (1 of 2)	Not applicable	NA	1
362	Molino-RioChoy	0.311667	Not applicable	znf70 (2 of 2)	Not applicable	NA	1
363	Molino-RioChoy	0.310815	24	fa2h	Not applicable	NA	1
364	Molino-RioChoy	0.310614	14	irs4a	Not applicable	NA	1
365	Molino-RioChoy	0.309973	24	dusp6	Not applicable	NA	1
366	Molino-RioChoy	0.309336	11	si:dkey-22o22.2	Not applicable	NA	1
367	Molino-RioChoy	0.309289	APWO02000032.1	slc9a5	Not applicable	NA	1
368	Molino-RioChoy	0.308973	3	col12a1b	Not applicable	NA	1
369	Molino-RioChoy	0.307877	13	gli1	Not applicable	NA	1
370	Molino-RioChoy	0.307164	23	cacna1ha	Not applicable	NA	1
371	Molino-RioChoy	0.305735	23	zgc:91944	Not applicable	NA	1
372	Molino-RioChoy	0.305398	APWO02000046.1	abca3b	Not applicable	NA	1
373	Molino-RioChoy	0.305287	Not applicable	faim2 (2 of 2)	Not applicable	NA	1
374	Molino-RioChoy	0.305059	APWO02001786.1	rasal2	Not applicable	NA	1
375	Molino-RioChoy	0.304577	6	slc20a1a	Not applicable	NA	1
376	Molino-RioChoy	0.304297	Not applicable	pkn2 (2 of 2)	Not applicable	NA	1
377	Molino-RioChoy	0.304265	Not applicable	si:ch211-89f7.1	Not applicable	NA	1
378	Molino-RioChoy	0.304013	10	cubn	Not applicable	NA	1
379	Molino-RioChoy	0.30188	Not applicable	mafg (2 of 2)	Not applicable	NA	1
380	Molino-RioChoy	0.301767	18	synm	Not applicable	NA	1
381	Molino-RioChoy	0.301669	3	arhgef9a	Not applicable	NA	1
382	Molino-RioChoy	0.301244	18	pld3	Not applicable	NA	1
383	Molino-RioChoy	0.300893	APWO02001455.1	hsd17b1	Not applicable	NA	1
384	Molino-RioChoy	0.299277	Not applicable	ush2a	Not applicable	NA	1
385	Molino-RioChoy	0.298953	APWO02000094.1	mme	GO:0004222 GO:0016021 GO:0046872	NA	1
386	Molino-RioChoy	0.298493	13	fmnl2b	Not applicable	NA	1
387	Molino-RioChoy	0.298157	3	gorab	Not applicable	NA	1
388	Molino-RioChoy	0.29772	Not applicable	pdzd4 (2 of 2)	Not applicable	NA	1
389	Molino-RioChoy	0.297616	Not applicable	mfsd4a	Not applicable	NA	1
390	Molino-RioChoy	0.297072	3	timm21	GO:0005744 GO:0016021 GO:0030150	NA	1
391	Molino-RioChoy	0.296649	10	piezo2a.2	Not applicable	NA	1
392	Molino-RioChoy	0.294828	25	kcnma1a	Not applicable	NA	1
393	Molino-RioChoy	0.294711	22	npffl	Not applicable	NA	1
394	Molino-RioChoy	0.294231	APWO02001926.1	tbc1d22a	Not applicable	NA	1
395	Molino-RioChoy	0.29375	6	ndel1a	Not applicable	NA	1
396	Molino-RioChoy	0.293712	3	cct5	Not applicable	NA	1
397	Molino-RioChoy	0.293193	5	sox6	Not applicable	NA	1
398	Molino-RioChoy	0.293057	2	si:ch211-210g13.5	Not applicable	NA	1
399	Molino-RioChoy	0.292884	19	vgll3	Not applicable	NA	1
400	Molino-RioChoy	0.291754	25	pcdh15a	Not applicable	NA	1
401	Molino-RioChoy	0.291667	13	hdhd3	Not applicable	NA	1
402	Molino-RioChoy	0.291667	3	nrgna	Not applicable	NA	1
403	Molino-RioChoy	0.291667	8	tmem17	Not applicable	NA	1
404	Molino-RioChoy	0.291667	Not applicable	tnni2a.2	Not applicable	NA	1
405	Molino-RioChoy	0.291667	14	defbl1	Not applicable	NA	1
406	Molino-RioChoy	0.291667	19	mfsd9	Not applicable	NA	1
407	Molino-RioChoy	0.291667	6	bcap31	Not applicable	NA	1
408	Molino-RioChoy	0.291667	12	tpt1	Not applicable	Diversity_too_low_RASCON	1
409	Molino-RioChoy	0.291667	24	si:ch211-255i20.3	Not applicable	NA	1
410	Molino-RioChoy	0.291667	5	map1lc3c	Not applicable	NA	1
411	Molino-RioChoy	0.291025	23	psmd3	Not applicable	NA	1
412	Molino-RioChoy	0.28869	1	sst1.2	Not applicable	NA	1
413	Molino-RioChoy	0.288463	Not applicable	si:ch1073-95o12.1	Not applicable	NA	1
414	Molino-RioChoy	0.288083	10	atp7b	Not applicable	NA	1
415	Molino-RioChoy	0.286657	9	ttc27	Not applicable	NA	1
416	Molino-RioChoy	0.28641	3	ctnnd2a	Not applicable	NA	1
417	Molino-RioChoy	0.285661	16	pcdh7b	Not applicable	NA	1
418	Molino-RioChoy	0.285339	Not applicable	eftud1	Not applicable	NA	1
419	Molino-RioChoy	0.284638	9	kcnh1a	Not applicable	NA	1
420	Molino-RioChoy	0.284142	Not applicable	si:ch1073-219n12.1	Not applicable	NA	1
421	Molino-RioChoy	0.283173	6	map3k12	Not applicable	NA	1
422	Molino-RioChoy	0.282857	APWO02001309.1	zgc:174356	Not applicable	NA	1
423	Molino-RioChoy	0.282016	Not applicable	fbxl17	Not applicable	NA	1
424	Molino-RioChoy	0.281863	2	rffl	Not applicable	Diversity_too_low_RASCON	1
425	Molino-RioChoy	0.281336	APWO02000033.1	phldb1a	Not applicable	NA	1
426	Molino-RioChoy	0.279855	1	dusp12	Not applicable	NA	1
427	Molino-RioChoy	0.278349	13	jak1	GO:0004714 GO:0004715 GO:0005524 GO:0005856 GO:0016020 GO:0035556	NA	1
428	Molino-RioChoy	0.278235	11	triob	Not applicable	NA	1
429	Molino-RioChoy	0.277894	1	prrx1a	Not applicable	NA	1
430	Molino-RioChoy	0.27662	9	ktn1	Not applicable	NA	1
431	Molino-RioChoy	0.276548	Not applicable	bcl11ba	Not applicable	NA	1
432	Molino-RioChoy	0.276102	Not applicable	rgr (1 of 2)	Not applicable	NA	1
433	Molino-RioChoy	0.275995	20	cblb	Not applicable	NA	1
434	Molino-RioChoy	0.274866	15	anapc10	Not applicable	NA	1
435	Molino-RioChoy	0.2744	Not applicable	ek1	Not applicable	NA	1
436	Molino-RioChoy	0.274204	APWO02000139.1	oxt	Not applicable	NA	1
437	Molino-RioChoy	0.273177	9	kidins220a	Not applicable	NA	1
438	Molino-RioChoy	0.273021	Not applicable	arhgap42 (2 of 2)	Not applicable	NA	1
439	Molino-RioChoy	0.272747	19	traf3ip1	Not applicable	NA	1
440	Molino-RioChoy	0.272635	Not applicable	slc2a11l (1 of 2)	Not applicable	NA	1
441	Molino-RioChoy	0.271555	13	sec16b	Not applicable	NA	1
442	Molino-RioChoy	0.27139	2	polr3d	Not applicable	NA	1
443	Molino-RioChoy	0.270833	24	yif1a	Not applicable	NA	1
444	Molino-RioChoy	0.270833	11	fbxo32	Not applicable	NA	1
445	Molino-RioChoy	0.270833	Not applicable	dusp3a	Not applicable	NA	1
446	Molino-RioChoy	0.270833	APWO02000034.1	dynlt3	Not applicable	Diversity_too_low_RASCON	1
447	Molino-RioChoy	0.270833	Not applicable	asb6 (3 of 3)	Not applicable	Diversity_too_low_RASCON	1
448	Molino-RioChoy	0.270833	3	tmem242	Not applicable	NA	1
449	Molino-RioChoy	0.270833	APWO02001772.1	tyw5	Not applicable	NA	1
450	Molino-RioChoy	0.270159	APWO02000181.1	gfi1ab	Not applicable	Rascon-Pachon;Rascon-Tinaja; Molino-Rascon	1
451	Molino-RioChoy	0.268403	7	tmem209	Not applicable	Rascon-Pachon;Rascon-Tinaja; Molino-Rascon	1
452	Molino-RioChoy	0.26771	6	si:ch73-61d6.3	Not applicable	NA	1
453	Molino-RioChoy	0.267361	19	ctdsp1	GO:0008420 GO:0106306 GO:0106307	NA	1
454	Molino-RioChoy	0.267361	14	mzt2b	Not applicable	Diversity_too_low_RASCON	1
455	Molino-RioChoy	0.267359	10	wdr12	GO:0000463 GO:0000466 GO:0005654 GO:0005730 GO:0030687 GO:0043021	NA	1
456	Molino-RioChoy	0.267195	20	pknox2	Not applicable	NA	1
457	Molino-RioChoy	0.266517	APWO02000127.1	masp1	Not applicable	NA	1
458	Molino-RioChoy	0.262733	10	b3galt1a	Not applicable	NA	1
459	Molino-RioChoy	0.262217	1	gosr1	Not applicable	NA	1
460	Molino-RioChoy	0.26221	Not applicable	rimbp2 (2 of 2)	Not applicable	NA	1
461	Molino-RioChoy	0.26191	10	hivep3b	Not applicable	NA	1
462	Molino-RioChoy	0.261577	23	clasp2	Not applicable	NA	1
463	Molino-RioChoy	0.260416	10	rbp5	Not applicable	Diversity_too_low_RASCON	1
464	Molino-RioChoy	0.259369	Not applicable	ltbp4	Not applicable	NA	1
465	Molino-RioChoy	0.259048	3	tpk1	Not applicable	NA	1
466	Molino-RioChoy	0.258697	Not applicable	cdc42bpa (2 of 2)	Not applicable	NA	1
467	Molino-RioChoy	0.256663	3	mboat2b	Not applicable	Diversity_too_low_RASCON	1
468	Molino-RioChoy	0.25632	16	slc8a4b	Not applicable	NA	1
469	Molino-RioChoy	0.255566	5	cemip	Not applicable	NA	1
470	Molino-RioChoy	0.255238	Not applicable	col11a1a	Not applicable	NA	1
471	Molino-RioChoy	0.255136	3	myo6a	Not applicable	NA	1
472	Molino-RioChoy	0.254212	23	zgc:109949	Not applicable	NA	1
473	Molino-RioChoy	0.25385	Not applicable	si:dkey-194j22.6	Not applicable	NA	1
474	Molino-RioChoy	0.252875	12	rasa3	Not applicable	NA	1
475	Molino-RioChoy	0.252654	Not applicable	itk (2 of 2)	Not applicable	Diversity_too_low_RASCON	1
476	Molino-RioChoy	0.252177	Not applicable	mctp1b (1 of 2)	Not applicable	Diversity_too_low_RASCON	1
477	Molino-RioChoy	0.251488	2	polr2b	GO:0003677 GO:0003899 GO:0006351 GO:0032549 GO:0046872	NA	1
478	Molino-RioChoy	0.251441	3	ar	Not applicable	NA	1
479	Molino-RioChoy	0.251296	25	dntt	Not applicable	NA	1
480	Molino-RioChoy	0.250839	6	rassf2a	Not applicable	NA	1
481	Molino-RioChoy	0.250379	22	znf76	Not applicable	NA	1
482	Molino-RioChoy	0.250179	APWO02000139.1	spra	Not applicable	NA	1
483	Molino-RioChoy	0.25	Not applicable	tlcd1 (1 of 2)	Not applicable	NA	1
484	Molino-RioChoy	0.25	19	ndp	Not applicable	NA	1
485	Molino-RioChoy	0.25	APWO02001873.1	inpp5l	Not applicable	NA	1
486	Molino-RioChoy	0.25	2	si:dkey-16l2.16	Not applicable	NA	1
487	Molino-RioChoy	0.25	14	pafah1b1b	Not applicable	NA	1
488	Molino-RioChoy	0.25	Not applicable	taar2 (2 of 2)	Not applicable	NA	1
489	Molino-RioChoy	0.249731	16	mad2l1	Not applicable	NA	1
490	Molino-RioChoy	0.24948	APWO02000116.1	phkb	Not applicable	NA	1
491	Molino-RioChoy	0.249398	APWO02000032.1	itga11a	Not applicable	NA	1
492	Molino-RioChoy	0.249241	Not applicable	gsx1	Not applicable	NA	1
493	Molino-RioChoy	0.249241	Not applicable	ypel2a	Not applicable	NA	1
494	Molino-RioChoy	0.249109	25	fam160b1	Not applicable	NA	1
495	Molino-RioChoy	0.248616	23	chtopa	Not applicable	NA	1
496	Molino-RioChoy	0.247917	23	rprd2a	Not applicable	NA	1
497	Molino-RioChoy	0.246708	22	tmem183a	Not applicable	NA	1
498	Molino-RioChoy	0.246515	Not applicable	pip4k2cb	Not applicable	NA	1
499	Molino-RioChoy	0.246032	23	trit1	Not applicable	NA	1
500	Molino-RioChoy	0.244653	Not applicable	si:dkey-215k6.1	Not applicable	NA	1
501	Molino-RioChoy	0.24323	6	mtor	Not applicable	NA	1
502	Molino-RioChoy	0.242827	6	clcn6	Not applicable	NA	1
503	Molino-RioChoy	0.242158	14	zbtb16a	Not applicable	NA	1
504	Molino-RioChoy	0.242076	APWO02000346.1	cd276	Not applicable	NA	1
505	Molino-RioChoy	0.241089	2	brip1	Not applicable	NA	1
506	Molino-RioChoy	0.241071	Not applicable	zgc:173962	Not applicable	NA	1
507	Molino-RioChoy	0.238737	3	esr2a	Not applicable	NA	1
508	Molino-RioChoy	0.238719	9	pld4	GO:0003824 GO:0016021	Diversity_too_low_RASCON	1
509	Molino-RioChoy	0.238552	9	asap2a	Not applicable	NA	1
510	Molino-RioChoy	0.235944	Not applicable	syne2a	Not applicable	NA	1
511	Molino-RioChoy	0.235749	23	llgl1	Not applicable	NA	1
512	Molino-RioChoy	0.235725	3	fam184a	Not applicable	NA	1
513	Molino-RioChoy	0.235462	19	si:dkey-34f9.3	Not applicable	NA	1
514	Molino-RioChoy	0.234735	Not applicable	ralyl (2 of 2)	Not applicable	NA	1
515	Molino-RioChoy	0.234331	Not applicable	emp3 (1 of 2)	Not applicable	NA	1
516	Molino-RioChoy	0.234049	6	polb	Not applicable	NA	1
517	Molino-RioChoy	0.233119	Not applicable	kif21a (1 of 2)	Not applicable	NA	1
518	Molino-RioChoy	0.232639	APWO02002391.1	arrdc3b	Not applicable	NA	1
519	Molino-RioChoy	0.232143	APWO02000080.1	eno2	Not applicable	Diversity_too_low_RASCON	1
520	Molino-RioChoy	0.231659	21	pcdh18a	Not applicable	NA	1
521	Molino-RioChoy	0.231014	23	atxn1a	Not applicable	NA	1
522	Molino-RioChoy	0.230875	1	tnfrsf19	Not applicable	NA	1
523	Molino-RioChoy	0.230593	Not applicable	si:dkeyp-121d2.7	Not applicable	NA	1
524	Molino-RioChoy	0.230451	16	acin1b	Not applicable	NA	1
525	Molino-RioChoy	0.230417	Not applicable	med27 (1 of 2)	Not applicable	NA	1
526	Molino-RioChoy	0.229682	10	xirp2a	Not applicable	NA	1
527	Molino-RioChoy	0.2293	APWO02000051.1	zeb2b	Not applicable	NA	1
528	Molino-RioChoy	0.229178	Not applicable	rbfox3	Not applicable	NA	1
529	Molino-RioChoy	0.229166	18	mapk12a	Not applicable	Diversity_too_low_RASCON	1
530	Molino-RioChoy	0.226562	8	ndufb9	Not applicable	NA	1
531	Molino-RioChoy	0.226143	2	vsig2	GO:0016021	NA	1
532	Molino-RioChoy	0.225649	8	tbc1d2	Not applicable	NA	1
533	Molino-RioChoy	0.225562	1	kifap3b	Not applicable	NA	1
534	Molino-RioChoy	0.225	Not applicable	gatsl2	Not applicable	NA	1
535	Molino-RioChoy	0.225	14	caln2	Not applicable	NA	1
536	Molino-RioChoy	0.225	14	cmc4	Not applicable	NA	1
537	Molino-RioChoy	0.225	20	pcp4a	Not applicable	Diversity_too_low_RASCON	1
538	Molino-RioChoy	0.225	APWO02000042.1	papss2b	Not applicable	Diversity_too_low_RioChoy	1
539	Molino-RioChoy	0.225	4	psme2	Not applicable	Diversity_too_low_RASCON	1
540	Molino-RioChoy	0.225	20	map3k7cl	Not applicable	Diversity_too_low_RASCON	1
541	Molino-RioChoy	0.225	5	polr2l	Not applicable	NA	1
542	Molino-RioChoy	0.225	14	anapc13	Not applicable	Diversity_too_low_RASCON	1
543	Molino-RioChoy	0.225	3	matn3a	Not applicable	Diversity_too_low_RASCON	1
544	Molino-RioChoy	0.225	Not applicable	shfm1	Not applicable	Diversity_too_low_RASCON	1
545	Molino-RioChoy	0.225	Not applicable	tada3l (2 of 2)	Not applicable	Diversity_too_low_RASCON	1
546	Molino-RioChoy	0.225	Not applicable	mbd3b	Not applicable	Diversity_too_low_RASCON	1
547	Molino-RioChoy	0.225	10	them4	Not applicable	NA	1
548	Molino-RioChoy	0.225	Not applicable	gpr34l	Not applicable	NA	1
549	Molino-RioChoy	0.224485	11	nlrc3	Not applicable	NA	1
550	Molino-RioChoy	0.223244	19	stxbp5l	Not applicable	NA	1
551	Molino-RioChoy	0.222932	APWO02000028.1	snap25b	Not applicable	NA	1
552	Molino-RioChoy	0.222857	APWO02000139.1	camk4	Not applicable	Diversity_too_low_RASCON	1
553	Molino-RioChoy	0.222222	APWO02000034.1	mfng	Not applicable	NA	1
554	Molino-RioChoy	0.221974	1	supt5h	Not applicable	NA	1
555	Molino-RioChoy	0.221737	APWO02000033.1	arcn1a	Not applicable	NA	1
556	Molino-RioChoy	0.22088	5	fam43a	Not applicable	NA	1
557	Molino-RioChoy	0.220641	19	ccnyl1	Not applicable	NA	1
558	Molino-RioChoy	0.220368	Not applicable	nckap5l (2 of 2)	Not applicable	NA	1
559	Molino-RioChoy	0.219806	APWO02000090.1	plekhh3	GO:0005856 GO:0007165	NA	1
560	Molino-RioChoy	0.217061	17	eps8l3b	Not applicable	Diversity_too_low_RASCON	1
561	Molino-RioChoy	0.216573	Not applicable	snai3	Not applicable	NA	1
562	Molino-RioChoy	0.216415	10	pde1c	GO:0004114 GO:0007165 GO:0046872	NA	1
563	Molino-RioChoy	0.215278	APWO02000136.1	lrrc42	Not applicable	NA	1
564	Molino-RioChoy	0.215058	22	atrip	Not applicable	NA	1
565	Molino-RioChoy	0.214756	9	disp2	Not applicable	NA	1
566	Molino-RioChoy	0.214693	20	dyrk1aa	Not applicable	NA	1
567	Molino-RioChoy	0.214405	Not applicable	muc5.3	Not applicable	NA	1
568	Molino-RioChoy	0.212697	Not applicable	plppr2 (2 of 2)	Not applicable	NA	1
569	Molino-RioChoy	0.211736	Not applicable	large (3 of 3)	Not applicable	NA	1
570	Molino-RioChoy	0.211713	7	gnptab	Not applicable	NA	1
571	Molino-RioChoy	0.21131	6	nt5dc2	Not applicable	NA	1
572	Molino-RioChoy	0.210417	APWO02000131.1	sept8a	Not applicable	NA	1
573	Molino-RioChoy	0.209821	6	slc12a2	GO:0006814 GO:0015377 GO:0016021	NA	1
574	Molino-RioChoy	0.209821	APWO02002273.1	tspan18b	Not applicable	NA	1
575	Molino-RioChoy	0.209302	APWO02000120.1	pex3	Not applicable	NA	1
576	Molino-RioChoy	0.209122	6	rhoaa	Not applicable	Diversity_too_low_RASCON	1
577	Molino-RioChoy	0.208036	Not applicable	foxb1 (2 of 2)	Not applicable	NA	1
578	Molino-RioChoy	0.206777	Not applicable	c11orf16	Not applicable	NA	1
579	Molino-RioChoy	0.206737	4	emc9	Not applicable	NA	1
580	Molino-RioChoy	0.20625	Not applicable	hrsp12	Not applicable	NA	1
581	Molino-RioChoy	0.205935	Not applicable	csmd1a (4 of 6)	Not applicable	Diversity_too_low_RASCON	1
582	Molino-RioChoy	0.205821	Not applicable	rims1b	Not applicable	NA	1
583	Molino-RioChoy	0.205183	APWO02000034.1	zgc:113276	Not applicable	NA	1
584	Molino-RioChoy	0.204415	Not applicable	mmp16 (1 of 2)	Not applicable	NA	1
585	Molino-RioChoy	0.20412	APWO02002391.1	atg10	Not applicable	NA	1
586	Molino-RioChoy	0.203837	12	atg4da	Not applicable	NA	1
587	Molino-RioChoy	0.203528	APWO02000046.1	rprml	Not applicable	NA	1
588	Molino-RioChoy	0.203073	3	eif5	GO:0003743 GO:0005525	Rascon-Pachon;Rascon-Tinaja	1
589	Molino-RioChoy	0.202697	16	epha4a	Not applicable	NA	1
590	Molino-RioChoy	0.2	Not applicable	duoxa1	Not applicable	Diversity_too_low_RASCON	1
591	Molino-RioChoy	0.2	8	chid1	Not applicable	NA	1
592	Molino-RioChoy	0.2	Not applicable	tpgs2 (1 of 2)	Not applicable	NA	1
593	Molino-RioChoy	0.2	Not applicable	h2afva	Not applicable	NA	1
594	Molino-RioChoy	0.198079	11	cobl	Not applicable	NA	1
595	Molino-RioChoy	0.197916	Not applicable	rasip1 (1 of 3)	Not applicable	NA	1
596	Molino-RioChoy	0.196334	9	cx40.8	Not applicable	NA	1
597	Molino-RioChoy	0.195714	Not applicable	rab33a	Not applicable	NA	1
598	Molino-RioChoy	0.195318	APWO02000033.1	ruvbl2	Not applicable	NA	1
599	Molino-RioChoy	0.195219	8	neo1b	Not applicable	NA	1
600	Molino-RioChoy	0.194908	11	pnp4b	Not applicable	NA	1
601	Molino-RioChoy	0.194825	6	gclm	Not applicable	NA	1
602	Molino-RioChoy	0.1944	APWO02000139.1	kcmf1	Not applicable	Diversity_too_low_RASCON	1
603	Molino-RioChoy	0.19409	Not applicable	spdl1 (1 of 2)	Not applicable	NA	1
604	Molino-RioChoy	0.194024	Not applicable	rfx7 (1 of 2)	Not applicable	NA	1
605	Molino-RioChoy	0.193418	Not applicable	spin1	Not applicable	NA	1
606	Molino-RioChoy	0.192708	12	arl6	Not applicable	NA	1
607	Molino-RioChoy	0.192464	6	her3	Not applicable	NA	1
608	Molino-RioChoy	0.192252	7	cpne8		NA	1
609	Molino-RioChoy	0.190625	10	snip1		NA	1
610	Molino-RioChoy	0.190625	Not applicable	eps8l1 (2 of 3)	Not applicable	NA	1
611	Molino-RioChoy	0.190625	Not applicable	taf2 (2 of 2)	Not applicable	NA	1
612	Molino-RioChoy	0.190621	7	anks1b	Not applicable	NA	1
613	Molino-RioChoy	0.187844	18	sema3d	Not applicable	NA	1
614	Molino-RioChoy	0.1875	APWO02002179.1	mlx	Not applicable	Diversity_too_low_RASCON	1
615	Molino-RioChoy	0.1875	Not applicable	ucmaa	Not applicable	NA	1
616	Molino-RioChoy	0.1875	Not applicable	tpma (1 of 2)	Not applicable	NA	1
617	Molino-RioChoy	0.1875	11	zgc:112496	Not applicable	NA	1
618	Molino-RioChoy	0.1875	Not applicable	tmem65 (1 of 2)	Not applicable	NA	1
619	Molino-RioChoy	0.1875	Not applicable	arl8b	GO:0003924 GO:0005525 GO:0005765 GO:0015031 GO:0031902	Diversity_too_low_RASCON	1
620	Molino-RioChoy	0.1875	6	cabp1a	Not applicable	NA	1
621	Molino-RioChoy	0.1875	Not applicable	pdia6 (1 of 2)	Not applicable	Diversity_too_low_RASCON	1
622	Molino-RioChoy	0.1875	Not applicable	rcvrn (2 of 2)	Not applicable	NA	1
623	Molino-RioChoy	0.1875	4	rab40b	Not applicable	NA	1
624	Molino-RioChoy	0.1875	23	agr2	Not applicable	NA	1
625	Molino-RioChoy	0.1875	Not applicable	lztr1 (2 of 2)	Not applicable	Diversity_too_low_RASCON	1
626	Molino-RioChoy	0.1875	5	rpp21	Not applicable	Diversity_too_low_RASCON	1
627	Molino-RioChoy	0.1875	21	exosc9	Not applicable	NA	1
628	Molino-RioChoy	0.1875	10	cdk5	Not applicable	NA	1
629	Molino-RioChoy	0.1875	Not applicable	tert (3 of 3)	Not applicable	NA	1
630	Molino-RioChoy	0.1875	Not applicable	cratb (1 of 2)	Not applicable	NA	1
631	Molino-RioChoy	0.1875	4	pelo	Not applicable	NA	1
632	Molino-RioChoy	0.187216	2	rbfox1	Not applicable	NA	1
633	Molino-RioChoy	0.184047	5	nppc	Not applicable	NA	1
634	Molino-RioChoy	0.183294	24	dlg3	Not applicable	NA	1
635	Molino-RioChoy	0.181955	Not applicable	fam192a	Not applicable	Diversity_too_low_RASCON	1
636	Molino-RioChoy	0.181955	24	wwp2	Not applicable	Diversity_too_low_RASCON	1
637	Molino-RioChoy	0.181146	10	shisa7a	Not applicable	NA	1
638	Molino-RioChoy	0.181134	19	mstnb	Not applicable	NA	1
639	Molino-RioChoy	0.180555	2	rcn3	Not applicable	NA	1
640	Molino-RioChoy	0.180379	23	atp6v1c1b	Not applicable	Diversity_too_low_RASCON	1
641	Molino-RioChoy	0.180113	1	nox4	GO:0016021 GO:0016175 GO:0042554	NA	1
642	Molino-RioChoy	0.178486	17	adcy8	Not applicable	NA	1
643	Molino-RioChoy	0.17779	Not applicable	ablim3 (2 of 2)	Not applicable	NA	1
644	Molino-RioChoy	0.177494	7	mgat5b	GO:0000139 GO:0006487 GO:0016021 GO:0030144	NA	1
645	Molino-RioChoy	0.177084	19	mgat4a	Not applicable	Diversity_too_low_RioChoy	1
646	Molino-RioChoy	0.176425	Not applicable	kcna2 (1 of 2)	Not applicable	Diversity_too_low_RASCON	1
647	Molino-RioChoy	0.176353	12	slc9a3r2	GO:0012505 GO:0016020 GO:0060090	NA	1
648	Molino-RioChoy	0.175926	21	slc24a2	GO:0007601 GO:0008273 GO:0016021	NA	1
649	Molino-RioChoy	0.174893	Not applicable	banf2	Not applicable	Diversity_too_low_RASCON	1
650	Molino-RioChoy	0.17486	16	rasl11a	Not applicable	NA	1
651	Molino-RioChoy	0.172875	19	lss	Not applicable	NA	1
652	Molino-RioChoy	0.172068	APWO02000048.1	madd	Not applicable	NA	1
653	Molino-RioChoy	0.171875	3	derl2	Not applicable	NA	1
654	Molino-RioChoy	0.171861	15	hnf4a	Not applicable	NA	1
655	Molino-RioChoy	0.170964	20	aqp11	GO:0015267 GO:0016021	Diversity_too_low_RASCON	1
656	Molino-RioChoy	0.170824	18	znf423		NA	1
657	Molino-RioChoy	0.170486	21	adgrb3	Not applicable	NA	1
658	Molino-RioChoy	0.170442	24	mrpl11	Not applicable	NA	1
659	Molino-RioChoy	0.170182	7	scube1	Not applicable	NA	1
660	Molino-RioChoy	0.170139	Not applicable	twf1 (1 of 2)	Not applicable	Diversity_too_low_RASCON	1
661	Molino-RioChoy	0.169727	10	slc35g2b	Not applicable	NA	1
662	Molino-RioChoy	0.169643	3	usp12a	Not applicable	Diversity_too_low_RASCON	1
663	Molino-RioChoy	0.169425	24	fmr1	Not applicable	NA	1
664	Molino-RioChoy	0.169378	22	ptprga	Not applicable	NA	1
665	Molino-RioChoy	0.169165	Not applicable	nkx2.7	Not applicable	Diversity_too_low_RASCON	1
666	Molino-RioChoy	0.167265	6	pcbp2	Not applicable	NA	1
667	Molino-RioChoy	0.166667	19	prkra	Not applicable	NA	1
668	Molino-RioChoy	0.166667	23	smurf1	Not applicable	NA	1
669	Molino-RioChoy	0.166666	Not applicable	dhdh (4 of 4)	Not applicable	Diversity_too_low_RASCON	1
670	Molino-RioChoy	0.165625	Not applicable	creb1 (2 of 2)	Not applicable	NA	1
671	Molino-RioChoy	0.16471	5	scamp2l	Not applicable	NA	1
672	Molino-RioChoy	0.163838	Not applicable	znf646p	Not applicable	NA	1
673	Molino-RioChoy	0.163194	21	slc25a4	Not applicable	NA	1
674	Molino-RioChoy	0.162971	14	gria4b	Not applicable	NA	1
675	Molino-RioChoy	0.1625	6	myl7	Not applicable	NA	1
676	Molino-RioChoy	0.162095	2	cbln20	Not applicable	NA	1
677	Molino-RioChoy	0.161528	Not applicable	adck3	Not applicable	NA	1
678	Molino-RioChoy	0.160987	5	nr2f6b	Not applicable	Diversity_too_low_RASCON	1
679	Molino-RioChoy	0.16	10	ptk2ab	Not applicable	NA	1
680	Molino-RioChoy	0.15933	Not applicable	grik2 (1 of 2)	Not applicable	NA	1
681	Molino-RioChoy	0.158839	3	irf4b	Not applicable	Diversity_too_low_RASCON	1
682	Molino-RioChoy	0.158743	4	zdhhc6	Not applicable	NA	1
683	Molino-RioChoy	0.158333	Not applicable	meis2b	Not applicable	NA	1
684	Molino-RioChoy	0.158226	Not applicable	foxo6 (1 of 2)	Not applicable	NA	1
685	Molino-RioChoy	0.157745	25	zbtb18	Not applicable	NA	1
686	Molino-RioChoy	0.156864	Not applicable	lamb3	Not applicable	NA	1
687	Molino-RioChoy	0.15625	3	scg5	Not applicable	NA	1
688	Molino-RioChoy	0.15625	Not applicable	chp2 (3 of 3)	Not applicable	Diversity_too_low_RASCON	1
689	Molino-RioChoy	0.15625	10	eif1b	Not applicable	Diversity_too_low_RASCON	1
690	Molino-RioChoy	0.15625	APWO02000109.1	jagn1a	Not applicable	NA	1
691	Molino-RioChoy	0.15625	22	mrto4	Not applicable	NA	1
692	Molino-RioChoy	0.15625	6	chmp4bb	Not applicable	NA	1
693	Molino-RioChoy	0.15625	APWO02000373.1	tmem240a	Not applicable	NA	1
694	Molino-RioChoy	0.15625	Not applicable	snapc1a	Not applicable	NA	1
695	Molino-RioChoy	0.15625	23	tspan13b	Not applicable	NA	1
696	Molino-RioChoy	0.15625	21	fabp2	Not applicable	Diversity_too_low_RASCON	1
697	Molino-RioChoy	0.15625	APWO02002391.1	tmem167a	Not applicable	Diversity_too_low_RASCON	1
698	Molino-RioChoy	0.15625	Not applicable	prp19	Not applicable	Diversity_too_low_RASCON	1
699	Molino-RioChoy	0.15625	13	blcap	Not applicable	Diversity_too_low_RASCON	1
700	Molino-RioChoy	0.15625	9	tbpl2	Not applicable	NA	1
701	Molino-RioChoy	0.15625	APWO02000442.1	ccdc149b	Not applicable	NA	1
702	Molino-RioChoy	0.15625	APWO02000033.1	dpagt1	Not applicable	NA	1
703	Molino-RioChoy	0.15625	Not applicable	rab7	Not applicable	NA	1
704	Molino-RioChoy	0.15625	23	bet1	Not applicable	NA	1
705	Molino-RioChoy	0.15625	14	si:ch211-274p24.4	Not applicable	NA	1
706	Molino-RioChoy	0.156237	3	ptk2bb	Not applicable	NA	1
707	Molino-RioChoy	0.156204	1	bag6	Not applicable	NA	1
708	Molino-RioChoy	0.155606	7	mgst1.1	Not applicable	NA	1
709	Molino-RioChoy	0.155606	22	ghrh	Not applicable	NA	1
710	Molino-RioChoy	0.155606	6	anapc16	Not applicable	Diversity_too_low_RASCON	1
711	Molino-RioChoy	0.155606	3	mrpl17	Not applicable	NA	1
712	Molino-RioChoy	0.155568	17	lactb2		Diversity_too_low_RASCON	1
713	Molino-RioChoy	0.15537	19	klf7b	Not applicable	NA	1
714	Molino-RioChoy	0.155321	APWO02001041.1	lepb	Not applicable	NA	1
715	Molino-RioChoy	0.155053	Not applicable	si:zfos-411a11.2	Not applicable	NA	1
716	Molino-RioChoy	0.154167	1	tmem199	Not applicable	NA	1
717	Molino-RioChoy	0.152778	14	prdx5	Not applicable	NA	1
718	Molino-RioChoy	0.15232	APWO02000127.1	gmnc	Not applicable	NA	1
719	Molino-RioChoy	0.151817	1	csnk1g2a	Not applicable	NA	1
720	Molino-RioChoy	0.15121	APWO02000027.1	si:dkey-174n20.1	Not applicable	NA	1
721	Molino-RioChoy	0.150833	22	si:dkey-183j2.10	Not applicable	NA	1
722	Molino-RioChoy	0.150658	Not applicable	usmg5	Not applicable	Diversity_too_low_RASCON	1
723	Molino-RioChoy	0.149021	23	hs3st4	Not applicable	NA	1
724	Molino-RioChoy	0.14881	Not applicable	c18orf21	Not applicable	NA	1
725	Molino-RioChoy	0.148644	23	cdk6	Not applicable	NA	1
726	Molino-RioChoy	0.148438	16	hnrnpc	Not applicable	Diversity_too_low_RASCON	1
727	Molino-RioChoy	0.147917	6	atp2a1	GO:0005388 GO:0005524 GO:0016021 GO:0033017 GO:0046872	Diversity_too_low_RASCON	1
728	Molino-RioChoy	0.146484	Not applicable	fibin (2 of 2)	Not applicable	NA	1
729	Molino-RioChoy	0.145834	Not applicable	gga2	Not applicable	NA	1
730	Molino-RioChoy	0.145834	Not applicable	si:dkey-119m17.2	Not applicable	Diversity_too_low_RASCON	1
731	Molino-RioChoy	0.145833	6	snx2	Not applicable	NA	1
732	Molino-RioChoy	0.145833	6	snap29	Not applicable	NA	1
733	Molino-RioChoy	0.145833	Not applicable	ccdc85ca	Not applicable	NA	1
734	Molino-RioChoy	0.145449	20	slc35e4	Not applicable	NA	1
735	Molino-RioChoy	0.14375	15	pax7b	Not applicable	NA	1
736	Molino-RioChoy	0.14375	Not applicable	zgc:194981	Not applicable	NA	1
737	Molino-RioChoy	0.14375	Not applicable	nckipsd (1 of 3)	Not applicable	Diversity_too_low_RASCON	1
738	Molino-RioChoy	0.14375	Not applicable	ta	Not applicable	NA	1
739	Molino-RioChoy	0.14375	17	dusp28	Not applicable	NA	1
740	Molino-RioChoy	0.142354	APWO02002274.1	znf385b	Not applicable	NA	1
741	Molino-RioChoy	0.141354	5	mthfs	Not applicable	NA	1
742	Molino-RioChoy	0.141074	9	xdh	Not applicable	NA	1
743	Molino-RioChoy	0.140625	5	mpv17l2	Not applicable	NA	1
744	Molino-RioChoy	0.140625	20	depdc5	Not applicable	NA	1
745	Molino-RioChoy	0.140424	10	wnt4b	Not applicable	Diversity_too_low_RASCON	1
746	Molino-RioChoy	0.139652	Not applicable	csk (2 of 2)	Not applicable	Diversity_too_low_RASCON	1
747	Molino-RioChoy	0.138889	Not applicable	cdk14 (1 of 2)	Not applicable	NA	1
748	Molino-RioChoy	0.138342	24	clp1	GO:0000214 GO:0005524 GO:0005849 GO:0006388 GO:0007420 GO:0021522 GO:0031124 GO:0035087 GO:0046404 GO:0051736	NA	1
749	Molino-RioChoy	0.137998	Not applicable	hspb1 (2 of 2)	Not applicable	NA	1
750	Molino-RioChoy	0.135804	3	stag1b	Not applicable	NA	1
751	Molino-RioChoy	0.135684	20	rbm18	Not applicable	Diversity_too_low_RASCON	1
752	Molino-RioChoy	0.135416	13	gadd45ab	Not applicable	Diversity_too_low_RASCON	1
753	Molino-RioChoy	0.134821	Not applicable	ckap5 (3 of 6)	Not applicable	NA	1
754	Molino-RioChoy	0.134756	Not applicable	mcm3l (1 of 2)	Not applicable	NA	1
755	Molino-RioChoy	0.13455	Not applicable	cldn15b (2 of 2)	Not applicable	NA	1
756	Molino-RioChoy	0.133929	APWO02000055.1	exosc3	Not applicable	NA	1
757	Molino-RioChoy	0.132661	10	cacng6b	Not applicable	NA	1
758	Molino-RioChoy	0.131944	10	rheb	Not applicable	NA	1
759	Molino-RioChoy	0.13125	14	hnrnph1l	Not applicable	NA	1
760	Molino-RioChoy	0.130645	15	ptpn11b	Not applicable	NA	1
761	Molino-RioChoy	0.130357	Not applicable	ogn	Not applicable	Diversity_too_low_RASCON	1
762	Molino-RioChoy	0.130181	20	fam136a	Not applicable	NA	1
763	Molino-RioChoy	0.130007	Not applicable	atp5o	Not applicable	NA	1
764	Molino-RioChoy	0.129107	Not applicable	si:dkey-22l11.6	Not applicable	Diversity_too_low_RASCON	1
765	Molino-RioChoy	0.128144	25	slc18a3a	Not applicable	NA	1
766	Molino-RioChoy	0.127487	Not applicable	43355	Not applicable	NA	1
767	Molino-RioChoy	0.126141	12	neurl1aa	Not applicable	NA	1
768	Molino-RioChoy	0.125	APWO02000139.1	ncs1a	Not applicable	Rascon-Pachon;Rascon-Tinaja; Molino-Rascon	1
769	Molino-RioChoy	0.125	19	tnfsf13b	Not applicable	Rascon-Tinaja	1
770	Molino-RioChoy	0.125	3	mia	Not applicable	NA	1
771	Molino-RioChoy	0.125	Not applicable	dok6 (2 of 2)	Not applicable	Diversity_too_low_RASCON	1
772	Molino-RioChoy	0.125	7	bik	Not applicable	Diversity_too_low_RASCON	1
773	Molino-RioChoy	0.125	8	mphosph6	Not applicable	NA	1
774	Molino-RioChoy	0.125	18	morf4l1	Not applicable	NA	1
775	Molino-RioChoy	0.125	18	map2k1	Not applicable	NA	1
776	Molino-RioChoy	0.125	Not applicable	pigg (3 of 4)	Not applicable	NA	1
777	Molino-RioChoy	0.125	Not applicable	kiaa0101	Not applicable	NA	1
778	Molino-RioChoy	0.125	20	lim2.1	Not applicable	NA	1
779	Molino-RioChoy	0.125	Not applicable	acer1 (1 of 2)	Not applicable	NA	1
780	Molino-RioChoy	0.125	9	cga	Not applicable	Diversity_too_low_RASCON	1
781	Molino-RioChoy	0.125	Not applicable	tmsb4x (2 of 2)	Not applicable	NA	1
782	Molino-RioChoy	0.125	4	pdap1a	Not applicable	NA	1
783	Molino-RioChoy	0.125	Not applicable	slc22a17	Not applicable	NA	1
784	Molino-RioChoy	0.125	1	ppp1r14ab	Not applicable	NA	1
785	Molino-RioChoy	0.125	Not applicable	h2afz	Not applicable	Diversity_too_low_RASCON	1
786	Molino-RioChoy	0.125	16	cmpk	Not applicable	Diversity_too_low_RASCON	1
787	Molino-RioChoy	0.125	Not applicable	pdzrn3 (1 of 3)	Not applicable	NA	1
788	Molino-RioChoy	0.125	23	hpcal4	Not applicable	Diversity_too_low_RASCON	1
789	Molino-RioChoy	0.125	Not applicable	tmem55a	Not applicable	NA	1
790	Molino-RioChoy	0.125	APWO02001945.1	nelfcd	Not applicable	Diversity_too_low_RioChoy	1
791	Molino-RioChoy	0.125	APWO02000133.1	tmppe	Not applicable	Diversity_too_low_RioChoy	1
792	Molino-RioChoy	0.125	Not applicable	tbc1d31 (1 of 2)	Not applicable	Diversity_too_low_RASCON	1
793	Molino-RioChoy	0.125	APWO02000028.1	stmn4l	Not applicable	Diversity_too_low_RASCON	1
794	Molino-RioChoy	0.125	Not applicable	stat4 (1 of 2)	Not applicable	NA	1
795	Molino-RioChoy	0.125	2	sco1	Not applicable	NA	1
796	Molino-RioChoy	0.125	Not applicable	slc27a2a (1 of 2)	Not applicable	NA	1
797	Molino-RioChoy	0.125	16	polr2d	Not applicable	NA	1
798	Molino-RioChoy	0.125	APWO02000067.1	mrps18c	Not applicable	NA	1
799	Molino-RioChoy	0.125	24	tapt1a	Not applicable	NA	1
800	Molino-RioChoy	0.125	17	psph	Not applicable	NA	1
801	Molino-RioChoy	0.125	Not applicable	baxb	Not applicable	NA	1
802	Molino-RioChoy	0.125	5	reep6	Not applicable	NA	1
803	Molino-RioChoy	0.125	2	spc24	Not applicable	NA	1
804	Molino-RioChoy	0.125	23	znrd1	Not applicable	NA	1
805	Molino-RioChoy	0.124044	APWO02000046.1	gadd45gip1	Not applicable	NA	1
806	Molino-RioChoy	0.123958	Not applicable	gmppaa (1 of 2)	Not applicable	NA	1
807	Molino-RioChoy	0.122082	APWO02000180.1	fstb	Not applicable	NA	1
808	Molino-RioChoy	0.121313	2	gsg1l	Not applicable	NA	1
809	Molino-RioChoy	0.120727	13	atg3	Not applicable	NA	1
810	Molino-RioChoy	0.120313	Not applicable	foxq1 (2 of 2)	Not applicable	NA	1
811	Molino-RioChoy	0.120057	1	efhd1	Not applicable	Diversity_too_low_RASCON	1
812	Molino-RioChoy	0.119792	17	pip5k1cb	Not applicable	NA	1
813	Molino-RioChoy	0.11947	22	btg2	Not applicable	NA	1
814	Molino-RioChoy	0.118809	Not applicable	h3f3a	Not applicable	Diversity_too_low_RASCON	1
815	Molino-RioChoy	0.117694	Not applicable	galr1 (1 of 2)	Not applicable	NA	1
816	Molino-RioChoy	0.117027	Not applicable	si:dkey-14k9.2	Not applicable	NA	1
817	Molino-RioChoy	0.11615	10	clptm1l	GO:0016021	NA	1
818	Molino-RioChoy	0.11586	13	rad18	Not applicable	NA	1
819	Molino-RioChoy	0.114583	Not applicable	ssbp2	Not applicable	NA	1
820	Molino-RioChoy	0.114537	20	c3ar1	GO:0004876 GO:0004930 GO:0005886 GO:0006935 GO:0016021	NA	1
821	Molino-RioChoy	0.114253	18	prpf18	Not applicable	NA	1
822	Molino-RioChoy	0.114007	8	fjx1	Not applicable	NA	1
823	Molino-RioChoy	0.113881	Not applicable	akirin2 (2 of 2)	Not applicable	NA	1
824	Molino-RioChoy	0.113311	19	tbc1d4	Not applicable	NA	1
825	Molino-RioChoy	0.113279	16	ndufs2	Not applicable	Diversity_too_low_RASCON	1
826	Molino-RioChoy	0.112645	APWO02001772.1	hecw2a	Not applicable	Diversity_too_low_RASCON	1
827	Molino-RioChoy	0.1125	8	szl	Not applicable	NA	1
828	Molino-RioChoy	0.1125	13	gpx1b	Not applicable	Diversity_too_low_RASCON	1
829	Molino-RioChoy	0.11217	15	ccm2l	Not applicable	NA	1
830	Molino-RioChoy	0.111979	Not applicable	rapgef4 (2 of 3)	Not applicable	NA	1
831	Molino-RioChoy	0.111535	14	esm1	Not applicable	NA	1
832	Molino-RioChoy	0.111535	15	rgs19	Not applicable	Diversity_too_low_RASCON	1
833	Molino-RioChoy	0.111535	5	rps13	Not applicable	Diversity_too_low_RASCON	1
834	Molino-RioChoy	0.111535	APWO02000101.1	zgc:103625	Not applicable	Diversity_too_low_RASCON	1
835	Molino-RioChoy	0.111111	18	lctlb	Not applicable	NA	1
836	Molino-RioChoy	0.110417	APWO02000180.1	mocs2	GO:0000166 GO:0005829 GO:0006777 GO:0019008 GO:0030366	NA	1
837	Molino-RioChoy	0.10988	18	lysmd2	Not applicable	NA	1
838	Molino-RioChoy	0.109512	23	xkr8.3	Not applicable	Rascon-Pachon;Rascon-Tinaja; Molino-Rascon	1
839	Molino-RioChoy	0.109375	3	cdk19	Not applicable	NA	1
840	Molino-RioChoy	0.109375	3	dnajc5b	Not applicable	Diversity_too_low_RASCON	1
841	Molino-RioChoy	0.109375	APWO02000031.1	otulina	Not applicable	NA	1
842	Molino-RioChoy	0.109375	9	sntg2	Not applicable	NA	1
843	Molino-RioChoy	0.109375	Not applicable	pla2g10 (1 of 2)	Not applicable	NA	1
844	Molino-RioChoy	0.109263	Not applicable	ctgfa	Not applicable	NA	1
845	Molino-RioChoy	0.108722	23	angpt1	GO:0001525 GO:0030154 GO:0030971 GO:0048014	NA	1
846	Molino-RioChoy	0.108482	6	mrps25	Not applicable	NA	1
847	Molino-RioChoy	0.108061	6	bend5	Not applicable	NA	1
848	Molino-RioChoy	0.107143	Not applicable	arid4b	Not applicable	Diversity_too_low_RASCON	1
849	Molino-RioChoy	0.10505	Not applicable	gmcl1 (1 of 2)	Not applicable	NA	1
850	Molino-RioChoy	0.104747	APWO02001734.1	ube2c	Not applicable	NA	1
851	Molino-RioChoy	0.104747	7	tmem121b	Not applicable	NA	1
852	Molino-RioChoy	0.104592	7	tmem243b	Not applicable	Diversity_too_low_RASCON	1
853	Molino-RioChoy	0.104167	8	dbx2	GO:0000981 GO:0003677 GO:0005634	NA	1
854	Molino-RioChoy	0.104167	Not applicable	efr3b (1 of 3)	Not applicable	Diversity_too_low_RASCON	1
855	Molino-RioChoy	0.104167	14	rpl23a	Not applicable	NA	1
856	Molino-RioChoy	0.104167	10	rps9	Not applicable	NA	1
857	Molino-RioChoy	0.104167	10	etfb	Not applicable	NA	1
858	Molino-RioChoy	0.104118	APWO02000146.1	klhl7	Not applicable	NA	1
859	Molino-RioChoy	0.104118	APWO02000083.1	rnf151	Not applicable	Diversity_too_low_RASCON	1
860	Molino-RioChoy	0.103074	7	mapk12b	Not applicable	Diversity_too_low_RASCON	1
861	Molino-RioChoy	0.102121	APWO02000028.1	tfb2m	Not applicable	NA	1
862	Molino-RioChoy	0.101562	3	si:ch1073-406l10.2	Not applicable	NA	1
863	Molino-RioChoy	0.101082	Not applicable	si:ch211-216b21.2 (2 of 2)	Not applicable	NA	1
864	Molino-RioChoy	0.100694	APWO02000130.1	ydjc	Not applicable	NA	1
865	Molino-RioChoy	0.100694	Not applicable	max (1 of 2)	Not applicable	NA	1
866	Molino-RioChoy	0.0996783	16	si:ch211-200p22.4	Not applicable	NA	1
867	Molino-RioChoy	0.0992409	Not applicable	si:dkey-21h14.3	Not applicable	NA	1
868	Molino-RioChoy	0.0986072	14	mat2b	Not applicable	NA	1
869	Molino-RioChoy	0.0985933	Not applicable	hrh4 (1 of 2)	Not applicable	NA	1
870	Molino-RioChoy	0.0976562	APWO02000113.1	ywhag1	Not applicable	NA	1
871	Molino-RioChoy	0.0974341	APWO02000052.1	arf1	Not applicable	NA	1
872	Molino-RioChoy	0.0972222	APWO02000139.1	prpf4	Not applicable	NA	1
873	Molino-RioChoy	0.0968921	APWO02001453.1	unc93a	Not applicable	NA	1
874	Molino-RioChoy	0.0958333	Not applicable	qrich1 (2 of 2)	Not applicable	NA	1
875	Molino-RioChoy	0.09375	APWO02000789.1	cbx3a	Not applicable	NA	1
876	Molino-RioChoy	0.09375	Not applicable	plxna4 (2 of 5)	Not applicable	NA	1
877	Molino-RioChoy	0.09375	3	dcun1d4	Not applicable	Diversity_too_low_RASCON	1
878	Molino-RioChoy	0.09375	17	rab31	GO:0003924 GO:0005525	NA	1
879	Molino-RioChoy	0.09375	Not applicable	krcp (2 of 2)	Not applicable	NA	1
880	Molino-RioChoy	0.09375	Not applicable	gnaq	Not applicable	Diversity_too_low_RASCON	1
881	Molino-RioChoy	0.09375	Not applicable	atr (4 of 5)	Not applicable	NA	1
882	Molino-RioChoy	0.09375	11	cd83	Not applicable	NA	1
883	Molino-RioChoy	0.09375	APWO02000080.1	tpi1a	Not applicable	NA	1
884	Molino-RioChoy	0.0913838	4	phyhiplb	Not applicable	NA	1
885	Molino-RioChoy	0.0902778	Not applicable	cgnl1	Not applicable	NA	1
886	Molino-RioChoy	0.0898156	15	slc25a33	Not applicable	NA	1
887	Molino-RioChoy	0.0891223	6	msh2	Not applicable	NA	1
888	Molino-RioChoy	0.0881917	22	arf4a	Not applicable	NA	1
889	Molino-RioChoy	0.0881913	9	hhat	Not applicable	NA	1
890	Molino-RioChoy	0.0881905	Not applicable	tmprss4b	Not applicable	NA	1
891	Molino-RioChoy	0.0874465	21	rps27a	Not applicable	NA	1
892	Molino-RioChoy	0.0852937	3	nudt14	Not applicable	NA	1
893	Molino-RioChoy	0.0845801	8	klf13	Not applicable	Diversity_too_low_RASCON	1
894	Molino-RioChoy	0.0843662	APWO02001249.1	trim8a	Not applicable	NA	1
895	Molino-RioChoy	0.0833333	7	tprkb	Not applicable	NA	1
896	Molino-RioChoy	0.0833333	Not applicable	gsto1	Not applicable	NA	1
897	Molino-RioChoy	0.0833333	Not applicable	ppp2r4 (2 of 2)	Not applicable	NA	1
898	Molino-RioChoy	0.0833333	Not applicable	exoc3l1 (2 of 2)	Not applicable	NA	1
899	Molino-RioChoy	0.0833333	24	spata4	Not applicable	NA	1
900	Molino-RioChoy	0.0833333	24	pcgf1	Not applicable	Diversity_too_low_RASCON	1
901	Molino-RioChoy	0.0833333	17	usp45	Not applicable	Diversity_too_low_RASCON	1
902	Molino-RioChoy	0.0833333	5	dnajc19	Not applicable	NA	1
903	Molino-RioChoy	0.0833333	4	cox11	Not applicable	Diversity_too_low_RASCON	1
904	Molino-RioChoy	0.0833333	Not applicable	si:dkey-238f9.1	Not applicable	NA	1
905	Molino-RioChoy	0.0833333	Not applicable	fmnl3 (2 of 2)	Not applicable	Diversity_too_low_RASCON	1
906	Molino-RioChoy	0.0833333	Not applicable	irx3a	Not applicable	Diversity_too_low_RioChoy	1
907	Molino-RioChoy	0.0833333	18	nr2f2	Not applicable	Diversity_too_low_RioChoy;Diversity_too_low_RASCON	1
908	Molino-RioChoy	0.0833333	16	acer2	Not applicable	Diversity_too_low_RASCON	1
909	Molino-RioChoy	0.0833333	Not applicable	c17orf67	Not applicable	Diversity_too_low_RASCON	1
910	Molino-RioChoy	0.0833333	Not applicable	xpnpep1 (2 of 2)	Not applicable	Diversity_too_low_RASCON	1
911	Molino-RioChoy	0.0833333	2	lim2.3	Not applicable	NA	1
912	Molino-RioChoy	0.0833333	7	fgfr1op2	Not applicable	NA	1
913	Molino-RioChoy	0.0833333	Not applicable	p4ha1a (1 of 2)	Not applicable	NA	1
914	Molino-RioChoy	0.0833333	24	cabp2b	Not applicable	NA	1
915	Molino-RioChoy	0.0833333	3	erfl1	Not applicable	NA	1
916	Molino-RioChoy	0.0833333	Not applicable	cngb1 (2 of 2)	Not applicable	NA	1
917	Molino-RioChoy	0.0833333	5	ndufs7	Not applicable	NA	1
918	Molino-RioChoy	0.0826729	2	pvalb5	Not applicable	NA	1
919	Molino-RioChoy	0.0820124	Not applicable	rab3da	Not applicable	NA	1
920	Molino-RioChoy	0.0820124	APWO02000129.1	itm2bb	Not applicable	Diversity_too_low_RASCON	1
921	Molino-RioChoy	0.0820124	25	lbh	Not applicable	Diversity_too_low_RASCON	1
922	Molino-RioChoy	0.08132	9	manea	Not applicable	NA	1
923	Molino-RioChoy	0.078331	6	grem2b	Not applicable	NA	1
924	Molino-RioChoy	0.078125	Not applicable	rbm22 (1 of 2)	Not applicable	NA	1
925	Molino-RioChoy	0.078125	Not applicable	si:ch211-69e5.1	Not applicable	NA	1
926	Molino-RioChoy	0.077803	21	tusc3	Not applicable	NA	1
927	Molino-RioChoy	0.077803	18	gypc	Not applicable	Diversity_too_low_RASCON	1
928	Molino-RioChoy	0.0767756	APWO02000126.1	mat2ab	Not applicable	NA	1
929	Molino-RioChoy	0.0755208	APWO02000027.1	ak5l	Not applicable	NA	1
930	Molino-RioChoy	0.0744888	Not applicable	prmt2 (1 of 2)	Not applicable	Diversity_too_low_RASCON	1
931	Molino-RioChoy	0.0729167	APWO02000029.1	paqr3a	Not applicable	Diversity_too_low_RASCON	1
932	Molino-RioChoy	0.0729166	1	usp2a	Not applicable	Rascon-Pachon;Rascon-Tinaja; almost Molino-Rascon	1
933	Molino-RioChoy	0.0729166	Not applicable	si:ch73-28h20.1	Not applicable	NA	1
934	Molino-RioChoy	0.0729166	14	bada	Not applicable	Diversity_too_low_RASCON	1
935	Molino-RioChoy	0.0729166	4	tha1	Not applicable	NA	1
936	Molino-RioChoy	0.0729166	1	pafah1b1a	Not applicable	NA	1
937	Molino-RioChoy	0.0729166	APWO02000063.1	psmb6	Not applicable	NA	1
938	Molino-RioChoy	0.0729166	3	snx9b	Not applicable	NA	1
939	Molino-RioChoy	0.0729166	Not applicable	c6orf203	Not applicable	NA	1
940	Molino-RioChoy	0.072702	23	srsf4	Not applicable	Diversity_too_low_RASCON	1
941	Molino-RioChoy	0.0723144	APWO02002089.1	kctd6a	Not applicable	Rascon-Pachon;Rascon-Tinaja; Molino-Rascon	1
942	Molino-RioChoy	0.0722562	15	cacnb3b	Not applicable	NA	1
943	Molino-RioChoy	0.0722562	Not applicable	large (1 of 3)	Not applicable	NA	1
944	Molino-RioChoy	0.072039	APWO02000056.1	zgc:194242	Not applicable	Diversity_too_low_RASCON	1
945	Molino-RioChoy	0.0713767	Not applicable	try (3 of 3)	Not applicable	NA	1
946	Molino-RioChoy	0.0697711	APWO02000032.1	bdnf	Not applicable	Diversity_too_low_RASCON	1
947	Molino-RioChoy	0.0688688	1	serpinh1b	Not applicable	NA	1
948	Molino-RioChoy	0.0688688	Not applicable	nog (1 of 2)	Not applicable	NA	1
949	Molino-RioChoy	0.0688688	7	rap1b	Not applicable	Diversity_too_low_RASCON	1
950	Molino-RioChoy	0.0688688	15	cnbpa	Not applicable	Diversity_too_low_RASCON	1
951	Molino-RioChoy	0.0688688	23	tmem222b	Not applicable	NA	1
952	Molino-RioChoy	0.0688688	20	ambp	Not applicable	NA	1
953	Molino-RioChoy	0.0683573	18	mef2aa	Not applicable	NA	1
954	Molino-RioChoy	0.0677083	16	cited1	Not applicable	NA	1
955	Molino-RioChoy	0.0664207	2	emc10	Not applicable	NA	1
956	Molino-RioChoy	0.0664207	21	tspan5b	Not applicable	NA	1
957	Molino-RioChoy	0.0651138	11	gnptg	Not applicable	Diversity_too_low_RASCON	1
958	Molino-RioChoy	0.0625	22	fhit	Not applicable	NA	1
959	Molino-RioChoy	0.0625	Not applicable	mmd2a	Not applicable	Rascon-Pachon;Rascon-Tinaja; Molino-Rascon	1
960	Molino-RioChoy	0.0625	24	stx3a	Not applicable	Rascon-Pachon;Rascon-Tinaja	1
961	Molino-RioChoy	0.0625	16	chchd7	Not applicable	Rascon-Pachon;Rascon-Tinaja; Molino-Rascon	1
962	Molino-RioChoy	0.0625	13	slc48a1b	Not applicable	Diversity_too_low_RASCON	1
963	Molino-RioChoy	0.0625	13	rgs16	Not applicable	NA	1
964	Molino-RioChoy	0.0625	3	rpl36a	Not applicable	Diversity_too_low_RASCON	1
965	Molino-RioChoy	0.0625	7	gpr85	Not applicable	Diversity_too_low_RioChoy	1
966	Molino-RioChoy	0.0625	7	tnni1d	Not applicable	NA	1
967	Molino-RioChoy	0.0625	8	bet1l	GO:0015031 GO:0030173	Diversity_too_low_RASCON	1
968	Molino-RioChoy	0.0625	7	commd9	Not applicable	NA	1
969	Molino-RioChoy	0.0625	8	cops2	Not applicable	Diversity_too_low_RioChoy	1
970	Molino-RioChoy	0.0625	8	lrrc61	Not applicable	NA	1
971	Molino-RioChoy	0.0625	Not applicable	etf1b (1 of 2)	Not applicable	NA	1
972	Molino-RioChoy	0.0625	1	caln1	Not applicable	NA	1
973	Molino-RioChoy	0.0625	25	pgam1a	Not applicable	Diversity_too_low_RioChoy;Diversity_too_low_RASCON	1
974	Molino-RioChoy	0.0625	Not applicable	si:dkeyp-72h1.1 (1 of 2)	Not applicable	Diversity_too_low_RASCON	1
975	Molino-RioChoy	0.0625	Not applicable	efna3b	Not applicable	NA	1
976	Molino-RioChoy	0.0625	19	agr1	Not applicable	Diversity_too_low_RASCON	1
977	Molino-RioChoy	0.0625	Not applicable	zgc:55512 (2 of 2)	Not applicable	Diversity_too_low_RASCON	1
978	Molino-RioChoy	0.0625	19	ormdl1	Not applicable	NA	1
979	Molino-RioChoy	0.0625	Not applicable	dnajc11 (1 of 3)	Not applicable	NA	1
980	Molino-RioChoy	0.0625	22	ddx19	Not applicable	Diversity_too_low_RASCON	1
981	Molino-RioChoy	0.0625	22	fam72b		NA	1
982	Molino-RioChoy	0.0625	APWO02000373.1	htr6	Not applicable	Diversity_too_low_RioChoy	1
983	Molino-RioChoy	0.0625	6	cpne5a	Not applicable	NA	1
984	Molino-RioChoy	0.0625	4	snf8	Not applicable	Diversity_too_low_RASCON	1
985	Molino-RioChoy	0.0625	13	si:dkey-19e4.5	Not applicable	Diversity_too_low_RASCON	1
986	Molino-RioChoy	0.0625	7	spx	Not applicable	NA	1
987	Molino-RioChoy	0.0625	APWO02002200.1	rnf5	GO:0016021 GO:0046872	NA	1
988	Molino-RioChoy	0.0625	Not applicable	sf3b5	Not applicable	Diversity_too_low_RASCON	1
989	Molino-RioChoy	0.0625	14	cplx4a	Not applicable	NA	1
990	Molino-RioChoy	0.0625	Not applicable	tubd1 (1 of 2)	Not applicable	NA	1
991	Molino-RioChoy	0.0625	Not applicable	gps2 (1 of 3)	Not applicable	NA	1
992	Molino-RioChoy	0.0625	Not applicable	smim22	Not applicable	Diversity_too_low_RASCON	1
993	Molino-RioChoy	0.0625	12	rnf11a	Not applicable	NA	1
994	Molino-RioChoy	0.0625	Not applicable	c4bpb	Not applicable	Diversity_too_low_RASCON	1
995	Molino-RioChoy	0.0625	23	anp32e	Not applicable	Diversity_too_low_RioChoy;Diversity_too_low_RASCON	1
996	Molino-RioChoy	0.0625	Not applicable	c1orf109	Not applicable	NA	1
997	Molino-RioChoy	0.0625	23	ddx39b	Not applicable	Diversity_too_low_RioChoy	1
998	Molino-RioChoy	0.0625	16	hacd1	Not applicable	Diversity_too_low_RioChoy;Diversity_too_low_RASCON	1
999	Molino-RioChoy	0.0625	5	pfn2	Not applicable	Diversity_too_low_RASCON	1
1000	Molino-RioChoy	0.0625	10	eif1b	Not applicable	Diversity_too_low_RASCON	1
1001	Molino-RioChoy	0.0625	20	alox5ap	Not applicable	Diversity_too_low_RASCON	1
1002	Molino-RioChoy	0.0625	APWO02000062.1	c9orf85		Diversity_too_low_RASCON	1
1003	Molino-RioChoy	0.0625	APWO02001233.1	brms1lb	Not applicable	Diversity_too_low_RASCON	1
1004	Molino-RioChoy	0.0625	Not applicable	nemf (1 of 2)	Not applicable	Diversity_too_low_RASCON	1
1005	Molino-RioChoy	0.0625	APWO02002080.1	rbp2a	Not applicable	Diversity_too_low_RASCON	1
1006	Molino-RioChoy	0.0625	Not applicable	hamp	Not applicable	Diversity_too_low_RASCON	1
1007	Molino-RioChoy	0.0625	APWO02001492.1	hagh	Not applicable	Diversity_too_low_RASCON	1
1008	Molino-RioChoy	0.0625	APWO02000049.1	specc1	Not applicable	Diversity_too_low_RASCON	1
1009	Molino-RioChoy	0.0625	15	dlg4b	Not applicable	Diversity_too_low_RASCON	1
1010	Molino-RioChoy	0.0625	APWO02000034.1	calml4a	Not applicable	Diversity_too_low_RASCON	1
1011	Molino-RioChoy	0.0625	APWO02000442.1	aip	Not applicable	NA	1
1012	Molino-RioChoy	0.0625	APWO02000130.1	ypel1	Not applicable	NA	1
1013	Molino-RioChoy	0.0625	Not applicable	edn3b (1 of 2)	Not applicable	NA	1
1014	Molino-RioChoy	0.0625	Not applicable	si:dkey-21n10.3	Not applicable	NA	1
1015	Molino-RioChoy	0.0625	6	gcn1	Not applicable	NA	1
1016	Molino-RioChoy	0.0625	Not applicable	comtd1 (2 of 2)	Not applicable	NA	1
1017	Molino-RioChoy	0.0625	13	abhd14b	Not applicable	NA	1
1018	Molino-RioChoy	0.0625	23	efna1a	Not applicable	NA	1
1019	Molino-RioChoy	0.0625	16	gabarapb	Not applicable	NA	1
1020	Molino-RioChoy	0.0625	Not applicable	chfr (1 of 2)	Not applicable	NA	1
1021	Molino-RioChoy	0.0625	5	btf3l4	Not applicable	NA	1
1022	Molino-RioChoy	0.0625	Not applicable	ddx55 (1 of 2)	Not applicable	NA	1
1023	Molino-RioChoy	0.0625	APWO02000034.1	ptpmt1	Not applicable	NA	1
1024	Molino-RioChoy	0.0625	3	glipr2l	Not applicable	NA	1
1025	Molino-RioChoy	0.0625	23	sh3bgrl3	Not applicable	NA	1
1026	Molino-RioChoy	0.0620755	APWO02000033.1	gig2o	Not applicable	NA	1
1027	Molino-RioChoy	0.0617642	22	slc41a1	Not applicable	NA	1
1028	Molino-RioChoy	0.0611166	24	zic6	Not applicable	NA	1
1029	Molino-RioChoy	0.0583333	23	laptm4b	Not applicable	NA	1
1030	Molino-RioChoy	0.0581693	3	tnfsf10	Not applicable	Rascon-Pachon;Rascon-Tinaja; Molino-Rascon	1
1031	Molino-RioChoy	0.0554736	19	phgdh	Not applicable	NA	1
1032	Molino-RioChoy	0.0551152	Not applicable	smc1al (4 of 4)	Not applicable	NA	1
1033	Molino-RioChoy	0.0545057	13	cygb2	Not applicable	Diversity_too_low_RASCON	1
1034	Molino-RioChoy	0.0542856	24	nanos1	Not applicable	NA	1
1035	Molino-RioChoy	0.0538194	15	acp1	Not applicable	NA	1
1036	Molino-RioChoy	0.0536556	6	mapkapk2b	Not applicable	NA	1
1037	Molino-RioChoy	0.0535183	8	mdkb	Not applicable	Rascon-Pachon;Rascon-Tinaja; Molino-Rascon	1
1038	Molino-RioChoy	0.0520833	7	ptprb	GO:0030246	Diversity_too_low_RASCON	1
1039	Molino-RioChoy	0.0508842	19	myl1	Not applicable	Diversity_too_low_RASCON	1
1040	Molino-RioChoy	0.0486111	Not applicable	tph1	Not applicable	NA	1
1041	Molino-RioChoy	0.0480862	8	usp3	Not applicable	Rascon-Pachon;Rascon-Tinaja; almost Molino-Rascon	1
1042	Molino-RioChoy	0.0455873	3	pdx1	Not applicable	NA	1
1043	Molino-RioChoy	0.0455873	Not applicable	sprn2	Not applicable	NA	1
1044	Molino-RioChoy	0.0452309	12	si:dkeyp-75b4.9	Not applicable	NA	1
1045	Molino-RioChoy	0.0449269	1	thap4	Not applicable	NA	1
1046	Molino-RioChoy	0.0442537	Not applicable	hoxc4 (2 of 2)	Not applicable	Diversity_too_low_RASCON	1
1047	Molino-RioChoy	0.0428954	14	cldn2	Not applicable	Diversity_too_low_RioChoy	1
1048	Molino-RioChoy	0.0428954	Not applicable	rangrf	Not applicable	Diversity_too_low_RASCON	1
1049	Molino-RioChoy	0.0426879	Not applicable	c5orf34	Not applicable	NA	1
1050	Molino-RioChoy	0.0416667	APWO02000139.1	ccnb1	Not applicable	Rascon-Tinaja	1
1051	Molino-RioChoy	0.0416667	6	lamtor5	Not applicable	NA	1
1052	Molino-RioChoy	0.0416666	15	ebp	Not applicable	Diversity_too_low_RASCON	1
1053	Molino-RioChoy	0.0416666	Not applicable	abce1 (1 of 3)	Not applicable	NA	1
1054	Molino-RioChoy	0.0411953	10	stmn2a	Not applicable	Diversity_too_low_RASCON	1
1055	Molino-RioChoy	0.0408792	19	abhd13	Not applicable	Diversity_too_low_RASCON	1
1056	Molino-RioChoy	0.0392105	APWO02000346.1	scamp5b	Not applicable	NA	1
1057	Molino-RioChoy	0.0383551	25	emx1	Not applicable	NA	1
1058	Molino-RioChoy	0.0367261	Not applicable	cdx1 (2 of 2)	Not applicable	NA	1
1059	Molino-RioChoy	0.0351707	3	prdx6	Not applicable	NA	1
1060	Molino-RioChoy	0.0351707	Not applicable	bub1ba (1 of 2)	Not applicable	Diversity_too_low_RASCON	1
1061	Molino-RioChoy	0.0351707	3	prkaa2	Not applicable	Diversity_too_low_RASCON	1
1062	Molino-RioChoy	0.0340889	24	fgf20b	Not applicable	Diversity_too_low_RASCON	1
1063	Molino-RioChoy	0.03125	Not applicable	lhfp (2 of 2)	Not applicable	NA	1
1064	Molino-RioChoy	0.03125	Not applicable	yif1b	Not applicable	Diversity_too_low_RASCON	1
1065	Molino-RioChoy	0.03125	APWO02002016.1	gfral	Not applicable	NA	1
1066	Molino-RioChoy	0.03125	3	slc10a1	GO:0008508 GO:0016021	NA	1
1067	Molino-RioChoy	0.0230046	Not applicable	nexn (2 of 2)	Not applicable	Diversity_too_low_RASCON	1
1068	Molino-RioChoy	0.0208333	16	myoz2a	Not applicable	NA	1
1069	Molino-RioChoy	0.0198333	9	hmbox1a	Not applicable	NA	1
1070	Molino-RioChoy	0.0192585	9	dlst	Not applicable	Diversity_too_low_RioChoy	1
1071	Molino-RioChoy	0.0175853	6	mthfd2l	Not applicable	Diversity_too_low_RASCON	1
1072	Molino-RioChoy	0.015625	18	cdh13	Not applicable	NA	1
1073	Molino-RioChoy	0.015625	8	fibina	Not applicable	Diversity_too_low_RASCON	1
1074	Molino-RioChoy	0.015625	17	rpl7	Not applicable	Diversity_too_low_RASCON	1
1075	Molino-RioChoy	0.0117332	3	bhlhe22	Not applicable	Diversity_too_low_RASCON	1
1076	Molino-RioChoy	0.0117332	Not applicable	gulp1 (1 of 2)	Not applicable	NA	1
1077	Molino-RioChoy	0.00784133	8	ldlrad3	GO:0016021	Rascon-Pachon;Rascon-Tinaja; Molino-Rascon	1
1078	Molino-RioChoy	0.00784133	Not applicable	cacfd1	Not applicable	Rascon-Pachon;Rascon-Tinaja; Molino-Rascon	1
1079	Molino-RioChoy	0.00784133	13	arpc4	Not applicable	Diversity_too_low_RioChoy	1
1080	Molino-RioChoy	0.00784133	Not applicable	astn2 (3 of 3)	Not applicable	NA	1
1081	Molino-RioChoy	0.00784133	3	pi15a	Not applicable	NA	1
1082	Molino-RioChoy	0.00784133	Not applicable	mc1r	Not applicable	Diversity_too_low_RioChoy;Diversity_too_low_RASCON	1
1083	Molino-RioChoy	0.00784133	20	kcnip3b	Not applicable	NA	1
1084	Molino-RioChoy	0.00784133	22	bcdin3d	Not applicable	Diversity_too_low_RioChoy	1
1085	Molino-RioChoy	0.00784133	9	camk2n1a	Not applicable	Diversity_too_low_RASCON	1
1086	Molino-RioChoy	0.00784133	23	si:ch211-191i18.4	Not applicable	NA	1
1087	Molino-RioChoy	0.00784133	APWO02000139.1	alad	Not applicable	Diversity_too_low_RioChoy	1
1088	Molino-RioChoy	0.00784133	APWO02000635.1	pdcd4a	Not applicable	Diversity_too_low_RioChoy	1
1089	Molino-RioChoy	0.00784133	Not applicable	c20orf27 (1 of 2)	Not applicable	Diversity_too_low_RASCON	1
1090	Molino-RioChoy	0.00784133	Not applicable	pde6h (1 of 2)	Not applicable	Diversity_too_low_RASCON	1
1091	Molino-RioChoy	0.00784133	Not applicable	ero1a (1 of 2)	Not applicable	NA	1
1092	Molino-RioChoy	0.00784133	9	slc25a21	Not applicable	NA	1
1093	Molino-RioChoy	0.00784133	24	si:dkeyp-44a8.2	Not applicable	NA	1
1094	Molino-RioChoy	0.00784133	18	pstpip1a	Not applicable	NA	1
1095	Molino-RioChoy	0.00784133	APWO02000135.1	spcs3	Not applicable	NA	1
1096	Molino-RioChoy	0.00784133	APWO02002391.1	cetn3	Not applicable	NA	1
1097	Molino-RioChoy	0.00784133	15	ndnl2	Not applicable	NA	1
1098	Molino-RioChoy	0.00784133	APWO02000053.1	sdhc	Not applicable	NA	1
1099	Molino-RioChoy	0.00784133	8	nudcd2	Not applicable	NA	1
1100	Molino-RioChoy	0.00784133	2	dexi	Not applicable	NA	1
1101	Molino-RioChoy	0.00392067	23	dlx6a	Not applicable	Rascon-Pachon;Rascon-Tinaja; Molino-Rascon	1
1102	Molino-RioChoy	0.00392067	10	aicda	Not applicable	NA	1
1103	Molino-RioChoy	0.00392067	13	cldn10a	Not applicable	NA	1
1104	Molino-RioChoy	0	20	bsx	Not applicable	NA	1
1105	Molino-RioChoy	0	Not applicable	zgc:110191	Not applicable	NA	1
1106	Molino-RioChoy	0	11	jarid2a	Not applicable	Rascon-Pachon;Rascon-Tinaja; almost Molino-Rascon	1
1107	Molino-RioChoy	0	Not applicable	si:dkey-276j7.2	Not applicable	NA	1
1108	Molino-RioChoy	0	APWO02000120.1	atf3	Not applicable	NA	1
1109	Molino-RioChoy	0	APWO02001268.1	phlda2	Not applicable	NA	1
1110	Molino-RioChoy	0	18	pdcd5	Not applicable	NA	1
1111	Molino-RioChoy	0	11	s100w	Not applicable	Diversity_too_low_RASCON	1
1112	Molino-RioChoy	0	Not applicable	faap24 (1 of 2)	Not applicable	Diversity_too_low_RASCON	1
1113	Molino-RioChoy	0	Not applicable	tmsb4x (1 of 2)	Not applicable	Diversity_too_low_RASCON	1
1114	Molino-RioChoy	0	19	ybey	Not applicable	Diversity_too_low_RASCON	1
1115	Molino-RioChoy	0	1	si:ch211-267e7.3	Not applicable	Diversity_too_low_RASCON	1
1116	Molino-RioChoy	0	Not applicable	cda	Not applicable	Diversity_too_low_RASCON	1
1117	Molino-RioChoy	0	6	tmem230b	Not applicable	Diversity_too_low_RASCON	1
1118	Molino-RioChoy	0	4	hlfb	Not applicable	Diversity_too_low_RASCON	1
1119	Molino-RioChoy	0	25	fam204a	Not applicable	NA	1
1120	Molino-RioChoy	0	Not applicable	galnt15	Not applicable	Diversity_too_low_RioChoy;Diversity_too_low_RASCON	1
1121	Molino-RioChoy	0	16	sec62	Not applicable	Diversity_too_low_RioChoy	1
1122	Molino-RioChoy	0	APWO02000036.1	ppp1r7	Not applicable	Diversity_too_low_RioChoy	1
1123	Molino-RioChoy	0	9	vsnl1b	Not applicable	Diversity_too_low_RASCON	1
1124	Molino-RioChoy	0	4	med9	GO:0003712 GO:0006357 GO:0016592	Diversity_too_low_RASCON	1
1125	Molino-RioChoy	0	7	ndufb2	Not applicable	Diversity_too_low_RASCON	1
1126	Molino-RioChoy	0	Not applicable	tarbp1 (2 of 4)	Not applicable	Diversity_too_low_RASCON	1
1127	Molino-RioChoy	0	2	cops6	GO:0000338 GO:0005737 GO:0008180 GO:0008237 GO:0070122	Diversity_too_low_RASCON	1
1128	Molino-RioChoy	0	Not applicable	tmem104 (1 of 2)	Not applicable	Diversity_too_low_RASCON	1
1129	Molino-RioChoy	0	4	pyyb	Not applicable	Diversity_too_low_RASCON	1
1130	Molino-RioChoy	0	3	ndufb1	GO:0005743 GO:0016021	Diversity_too_low_RASCON	1
1131	Molino-RioChoy	0	Not applicable	saga (1 of 2)	Not applicable	Diversity_too_low_RASCON	1
1132	Molino-RioChoy	0	19	map2	Not applicable	Diversity_too_low_RASCON	1
1133	Molino-RioChoy	0	Not applicable	rps29	Not applicable	Diversity_too_low_RASCON	1
1134	Molino-RioChoy	0	14	galnt10	GO:0000139 GO:0004653 GO:0006486 GO:0016021 GO:0030246	NA	1
1135	Molino-RioChoy	0	3	arpc5b	Not applicable	NA	1
1136	Molino-RioChoy	0	21	rnf24	Not applicable	NA	1
1137	Molino-RioChoy	0	25	slc1a4	Not applicable	NA	1
1138	Molino-RioChoy	0	9	edaradd	Not applicable	NA	1
1139	Molino-RioChoy	0	12	exosc1	Not applicable	NA	1
1140	Molino-RioChoy	0	18	polr2i	Not applicable	NA	1
1141	Molino-RioChoy	0	2	socs1a	Not applicable	NA	1
1	Molino-Tinaja	1	14	irs4a	Not applicable	NA	1
2	Molino-Tinaja	1	16	pcdh7b	Not applicable	NA	1
3	Molino-Tinaja	0.944581	Not applicable	rapgef4 (2 of 3)	Not applicable	NA	1
4	Molino-Tinaja	0.889811	3	stag1b	Not applicable	NA	1
5	Molino-Tinaja	0.339549	15	ccm2l	Not applicable	NA	1
6	Molino-Tinaja	0.306878	19	mgat4a	Not applicable	Diversity_too_low_RioChoy	1
7	Molino-Tinaja	0.262955	6	mapkapk2b	Not applicable	NA	1
8	Molino-Tinaja	0.216507	APWO02000180.1	fstb	Not applicable	NA	1
9	Molino-Tinaja	0.216507	23	gtf2h4	Not applicable	NA	1
10	Molino-Tinaja	0.199354	18	lctlb	Not applicable	NA	1
11	Molino-Tinaja	0.199354	18	map2k1	Not applicable	NA	1
12	Molino-Tinaja	0.170232	6	chmp4bb	Not applicable	NA	1
13	Molino-Tinaja	0.165758	23	atp6v1c1b	Not applicable	Diversity_too_low_RASCON	1
14	Molino-Tinaja	0.140683	16	si:ch211-200p22.4	Not applicable	NA	1
15	Molino-Tinaja	0.135363	APWO02000080.1	eno2	Not applicable	Diversity_too_low_RASCON	1
16	Molino-Tinaja	0.135363	APWO02000127.1	gmnc	Not applicable	NA	1
17	Molino-Tinaja	0.135363	APWO02000080.1	tpi1a	Not applicable	NA	1
18	Molino-Tinaja	0.126365	APWO02000387.1	chmp1a	Not applicable	Diversity_too_low_RioChoy; Molino-Rascon	1
19	Molino-Tinaja	0.109293	Not applicable	exoc3l1 (2 of 2)	Not applicable	NA	1
20	Molino-Tinaja	0.101986	Not applicable	tmprss4b	Not applicable	NA	1
21	Molino-Tinaja	0.101986	14	gria4b	Not applicable	NA	1
22	Molino-Tinaja	0.101986	23	trit1	Not applicable	NA	1
23	Molino-Tinaja	0.101986	23	zgc:91944	Not applicable	NA	1
24	Molino-Tinaja	0.0964051	Not applicable	cngb1 (2 of 2)	Not applicable	NA	1
25	Molino-Tinaja	0.0844315	25	slc18a3a	Not applicable	NA	1
26	Molino-Tinaja	0.0833333	APWO02000387.1	slc10a3	Not applicable	Rascon-Tinaja	1
27	Molino-Tinaja	0.0820124	Not applicable	slc22a17	Not applicable	NA	1
28	Molino-Tinaja	0.0709761	3	prdx6	Not applicable	NA	1
29	Molino-Tinaja	0.0709761	Not applicable	ssbp2	Not applicable	NA	1
30	Molino-Tinaja	0.0709761	23	anp32e	Not applicable	Diversity_too_low_RioChoy;Diversity_too_low_RASCON	1
31	Molino-Tinaja	0.0709761	23	tspan13b	Not applicable	NA	1
32	Molino-Tinaja	0.0709761	Not applicable	max (1 of 2)	Not applicable	NA	1
33	Molino-Tinaja	0.066738	1	csnk1g2a	Not applicable	NA	1
34	Molino-Tinaja	0.0625	Not applicable	c11orf16	Not applicable	NA	1
35	Molino-Tinaja	0.0625	1	bag6	Not applicable	NA	1
36	Molino-Tinaja	0.0597196	APWO02000139.1	hnrpkl	Not applicable	Diversity_too_low_RioChoy;Diversity_too_low_RASCON	1
37	Molino-Tinaja	0.0597196	APWO02000346.1	scamp5b	Not applicable	NA	1
38	Molino-Tinaja	0.048057	3	dcun1d4	Not applicable	Diversity_too_low_RASCON	1
39	Molino-Tinaja	0.048057	3	scml4	Not applicable	Diversity_too_low_RioChoy	1
40	Molino-Tinaja	0.048057	25	wnt8b	Not applicable	NA	1
41	Molino-Tinaja	0.048057	Not applicable	twf1 (1 of 2)	Not applicable	Diversity_too_low_RASCON	1
42	Molino-Tinaja	0.048057	20	slc35e4	Not applicable	NA	1
43	Molino-Tinaja	0.048057	6	nt5dc2	Not applicable	NA	1
44	Molino-Tinaja	0.048057	4	rab40b	Not applicable	NA	1
45	Molino-Tinaja	0.048057	APWO02000032.1	bdnf	Not applicable	Diversity_too_low_RASCON	1
46	Molino-Tinaja	0.048057	9	nkx2.1	Not applicable	Diversity_too_low_RioChoy;Diversity_too_low_RASCON	1
47	Molino-Tinaja	0.048057	10	slc35g2b	Not applicable	NA	1
48	Molino-Tinaja	0.048057	APWO02000080.1	si:dkey-266f7.9	Not applicable	NA	1
49	Molino-Tinaja	0.0397979	14	cldn2	Not applicable	Diversity_too_low_RioChoy	1
50	Molino-Tinaja	0.0397979	21	tusc3	Not applicable	NA	1
51	Molino-Tinaja	0.0397979	Not applicable	spdl1 (1 of 2)	Not applicable	NA	1
52	Molino-Tinaja	0.0385835	19	abhd13	Not applicable	Diversity_too_low_RASCON	1
53	Molino-Tinaja	0.0294627	APWO02000113.1	ywhag1	Not applicable	NA	1
54	Molino-Tinaja	0.0273862	Not applicable	kctd4	Not applicable	NA	1
55	Molino-Tinaja	0.0167886	Not applicable	rab1aa	Not applicable	NA	1
56	Molino-Tinaja	0.0148356	15	ptpn11b	Not applicable	NA	1
57	Molino-Tinaja	0.0148356	APWO02000036.1	ppp1r7	Not applicable	Diversity_too_low_RioChoy	1
58	Molino-Tinaja	0.0148356	6	snap29	Not applicable	NA	1
59	Molino-Tinaja	0.0123457	Not applicable	mafg (2 of 2)	Not applicable	NA	1
60	Molino-Tinaja	0.00926832	18	arpin	Not applicable	RioChoy-Molino;RioChoy-Pachon;RioChoy-Tinaja	1
61	Molino-Tinaja	0.00619094	3	timm21	GO:0005744 GO:0016021 GO:0030150	NA	1
62	Molino-Tinaja	0.00619094	7	tmem243b	Not applicable	Diversity_too_low_RASCON	1
63	Molino-Tinaja	0.00619094	19	ccnyl1	Not applicable	NA	1
64	Molino-Tinaja	0.00619094	Not applicable	csk (2 of 2)	Not applicable	Diversity_too_low_RASCON	1
65	Molino-Tinaja	0.00619094	Not applicable	tmem55a	Not applicable	NA	1
66	Molino-Tinaja	0.00619094	Not applicable	syngr2a	Not applicable	Diversity_too_low_RioChoy; Molino-Rascon	1
67	Molino-Tinaja	0.00619094	25	hand2	Not applicable	Diversity_too_low_RASCON	1
68	Molino-Tinaja	0.00619094	16	myoz2a	Not applicable	NA	1
69	Molino-Tinaja	0.00619094	Not applicable	pias4a	Not applicable	NA	1
1	Pachon-RioChoy	1	13	ptmaa	Not applicable	NA	1
2	Pachon-RioChoy	1	Not applicable	cadm1 (2 of 2)	Not applicable	NA	1
3	Pachon-RioChoy	1	24	zdhhc24	Not applicable	Diversity_too_low_RioChoy	1
4	Pachon-RioChoy	1	APWO02000113.1	p2rx5	Not applicable	Diversity_too_low_RioChoy	1
5	Pachon-RioChoy	1	APWO02000139.1	hnrpkl	Not applicable	Diversity_too_low_RioChoy;Diversity_too_low_RASCON	1
6	Pachon-RioChoy	0.944581	APWO02000387.1	chmp1a	Not applicable	Diversity_too_low_RioChoy; Molino-Rascon	1
7	Pachon-RioChoy	0.944291	8	rps17	Not applicable	Diversity_too_low_RioChoy;Diversity_too_low_RASCON	1
8	Pachon-RioChoy	0.875595	APWO02000034.1	tmem163b	Not applicable	NA	1
9	Pachon-RioChoy	0.861631	Not applicable	samd15	Not applicable	NA	1
10	Pachon-RioChoy	0.861159	18	arpin	Not applicable	RioChoy-Molino;RioChoy-Pachon;RioChoy-Tinaja	1
11	Pachon-RioChoy	0.826635	17	socs6b	Not applicable	RioChoy-Molino;RioChoy-Pachon;RioChoy-Tinaja	1
12	Pachon-RioChoy	0.730551	Not applicable	hs6st1a (1 of 2)	Not applicable	***Rascon-Pachon;Rascon-Tinaja; Molino-Rascon; RioChoy-Molino;RioChoy-Pachon	1
13	Pachon-RioChoy	0.71531	5	insrb	Not applicable	NA	1
14	Pachon-RioChoy	0.714744	12	si:dkeyp-75b4.9	Not applicable	NA	1
15	Pachon-RioChoy	0.714555	2	atp6v0ca	Not applicable	RioChoy-Molino;RioChoy-Pachon;RioChoy-Tinaja	1
16	Pachon-RioChoy	0.703509	Not applicable	ptgesl	Not applicable	NA	1
17	Pachon-RioChoy	0.696383	15	pax7b	Not applicable	NA	1
18	Pachon-RioChoy	0.685623	APWO02002089.1	gls2b	Not applicable	NA	1
19	Pachon-RioChoy	0.66934	19	gtf2f2b	Not applicable	NA	1
20	Pachon-RioChoy	0.659646	24	cart2	Not applicable	RioChoy-Molino;RioChoy-Pachon;RioChoy-Tinaja	1
21	Pachon-RioChoy	0.647827	Not applicable	cecr5	Not applicable	NA	1
22	Pachon-RioChoy	0.613404	APWO02000034.1	ppef1	Not applicable	NA	1
23	Pachon-RioChoy	0.612403	APWO02000223.1	lonrf3	GO:0046872	NA	1
24	Pachon-RioChoy	0.593042	6	slc12a2	GO:0006814 GO:0015377 GO:0016021	NA	1
25	Pachon-RioChoy	0.592363	23	nkain1	Not applicable	NA	1
26	Pachon-RioChoy	0.589053	7	wif1	Not applicable	NA	1
27	Pachon-RioChoy	0.583591	3	clocka	Not applicable	NA	1
28	Pachon-RioChoy	0.57672	Not applicable	gga2	Not applicable	NA	1
29	Pachon-RioChoy	0.573036	14	prdx5	Not applicable	NA	1
30	Pachon-RioChoy	0.566923	1	nox4	GO:0016021 GO:0016175 GO:0042554	NA	1
31	Pachon-RioChoy	0.564595	9	gphna	Not applicable	NA	1
32	Pachon-RioChoy	0.563774	16	slc8a4b	Not applicable	NA	1
33	Pachon-RioChoy	0.563561	Not applicable	dnali1 (1 of 2)	Not applicable	NA	1
34	Pachon-RioChoy	0.561208	25	wbp1la	Not applicable	NA	1
35	Pachon-RioChoy	0.554238	APWO02000139.1	tbx3a	Not applicable	RioChoy-Molino;RioChoy-Pachon;RioChoy-Tinaja	1
36	Pachon-RioChoy	0.542019	8	cnot2	Not applicable	RioChoy-Molino	1
37	Pachon-RioChoy	0.54093	14	calm3b	Not applicable	NA	1
38	Pachon-RioChoy	0.537861	4	shisa6	GO:0016021	NA	1
39	Pachon-RioChoy	0.537281	25	tnfaip3	Not applicable	NA	1
40	Pachon-RioChoy	0.534434	Not applicable	nog (1 of 2)	Not applicable	NA	1
41	Pachon-RioChoy	0.533015	23	prrc2a	Not applicable	NA	1
42	Pachon-RioChoy	0.532709	18	alx1	Not applicable	NA	1
43	Pachon-RioChoy	0.53226	4	cyp26a1	Not applicable	***Rascon-Pachon;Rascon-Tinaja; Molino-Rascon, almost RioChoy-Pachon; RioChoy-Tinaja; RioChoy-Molino	1
44	Pachon-RioChoy	0.529501	8	fgf18a	Not applicable	NA	1
45	Pachon-RioChoy	0.529501	10	mrs2	Not applicable	NA	1
46	Pachon-RioChoy	0.525955	1	nova2	Not applicable	RioChoy-Molino	1
47	Pachon-RioChoy	0.519516	14	zmat2	Not applicable	NA	1
48	Pachon-RioChoy	0.519292	3	bmi1a	Not applicable	Diversity_too_low_RASCON	1
49	Pachon-RioChoy	0.518374	14	si:dkey-175m17.7	Not applicable	NA	1
50	Pachon-RioChoy	0.518072	25	rhoua	Not applicable	Diversity_too_low_RASCON	1
51	Pachon-RioChoy	0.517199	APWO02000080.1	si:dkey-266f7.9	Not applicable	NA	1
52	Pachon-RioChoy	0.510215	3	yipf6	Not applicable	NA	1
53	Pachon-RioChoy	0.508859	6	lox	GO:0004720 GO:0005507 GO:0005615 GO:0018057	NA	1
54	Pachon-RioChoy	0.508292	18	bcl2l13	Not applicable	NA	1
55	Pachon-RioChoy	0.507418	Not applicable	adoa	Not applicable	Diversity_too_low_RioChoy;Diversity_too_low_RASCON	1
56	Pachon-RioChoy	0.506532	Not applicable	si:ch1073-95o12.1	Not applicable	NA	1
57	Pachon-RioChoy	0.505257	9	nkx2.1	Not applicable	Diversity_too_low_RioChoy;Diversity_too_low_RASCON	1
58	Pachon-RioChoy	0.503095	APWO02002391.1	xrcc4	Not applicable	NA	1
59	Pachon-RioChoy	0.503095	22	timm17a	Not applicable	Diversity_too_low_RioChoy	1
60	Pachon-RioChoy	0.50294	APWO02001926.1	tbc1d22a	Not applicable	NA	1
61	Pachon-RioChoy	0.50172	25	wnt8b	Not applicable	NA	1
62	Pachon-RioChoy	0.499816	24	neurog1	Not applicable	NA	1
63	Pachon-RioChoy	0.494106	10	rbms3	GO:0003723	NA	1
64	Pachon-RioChoy	0.491042	4	nrg3b	Not applicable	NA	1
65	Pachon-RioChoy	0.490536	23	atxn1a	Not applicable	NA	1
66	Pachon-RioChoy	0.489695	3	tfap2d	Not applicable	NA	1
67	Pachon-RioChoy	0.489563	Not applicable	gmcl1 (2 of 2)	Not applicable	NA	1
68	Pachon-RioChoy	0.48804	APWO02000111.1	cetn4	Not applicable	NA	1
69	Pachon-RioChoy	0.486913	Not applicable	wu:fb55g09	Not applicable	NA	1
70	Pachon-RioChoy	0.485978	Not applicable	tmcc1 (2 of 2)	Not applicable	NA	1
71	Pachon-RioChoy	0.479361	10	atg9b	Not applicable	NA	1
72	Pachon-RioChoy	0.479299	APWO02001939.1	tp53	Not applicable	NA	1
73	Pachon-RioChoy	0.475302	Not applicable	ptp4a3 (2 of 2)	Not applicable	Rascon-Pachon;Rascon-Tinaja	1
74	Pachon-RioChoy	0.475302	APWO02002274.1	ube2e3	Not applicable	Diversity_too_low_RASCON	1
75	Pachon-RioChoy	0.474724	APWO02001309.1	zgc:174356	Not applicable	NA	1
76	Pachon-RioChoy	0.474316	3	lpgat1	Not applicable	NA	1
77	Pachon-RioChoy	0.469567	1	naalad2	Not applicable	NA	1
78	Pachon-RioChoy	0.468842	24	gpc3	Not applicable	NA	1
79	Pachon-RioChoy	0.465579	APWO02000033.1	adamts8a	Not applicable	NA	1
80	Pachon-RioChoy	0.465109	Not applicable	rbfox3	Not applicable	NA	1
81	Pachon-RioChoy	0.464349	Not applicable	pkn2 (2 of 2)	Not applicable	NA	1
82	Pachon-RioChoy	0.46338	23	ubp1	Not applicable	NA	1
83	Pachon-RioChoy	0.462563	Not applicable	cpne1 (1 of 2)	Not applicable	NA	1
84	Pachon-RioChoy	0.46225	18	zfpm1	Not applicable	NA	1
85	Pachon-RioChoy	0.460543	APWO02000139.1	aif1l	Not applicable	RioChoy-Molino	1
86	Pachon-RioChoy	0.458333	18	mt2	Not applicable	Diversity_too_low_RASCON	1
87	Pachon-RioChoy	0.457416	APWO02001924.1	klhl22	Not applicable	NA	1
88	Pachon-RioChoy	0.456529	3	brf1b	Not applicable	NA	1
89	Pachon-RioChoy	0.453294	9	rin3	Not applicable	NA	1
90	Pachon-RioChoy	0.453053	25	zbtb18	Not applicable	NA	1
91	Pachon-RioChoy	0.448001	APWO02000480.1	cryba1l1	Not applicable	NA	1
92	Pachon-RioChoy	0.447536	24	fam122b	Not applicable	NA	1
93	Pachon-RioChoy	0.447428	11	mrap2a	Not applicable	NA	1
94	Pachon-RioChoy	0.447428	APWO02000139.1	slc31a1	Not applicable	almost RioChoy-Pachon; RioChoy-Molino;RioChoy-Tinaja	1
95	Pachon-RioChoy	0.446818	3	aida	Not applicable	Diversity_too_low_RASCON	1
96	Pachon-RioChoy	0.444432	APWO02002016.1	hcrtr2	Not applicable	NA	1
97	Pachon-RioChoy	0.440471	6	ppdpfa	Not applicable	NA	1
98	Pachon-RioChoy	0.440345	6	acot7	Not applicable	NA	1
99	Pachon-RioChoy	0.43909	6	rassf2a	Not applicable	NA	1
100	Pachon-RioChoy	0.434823	14	slbp2	Not applicable	NA	1
101	Pachon-RioChoy	0.43214	Not applicable	baalc (1 of 2)	Not applicable	RioChoy-Molino	1
102	Pachon-RioChoy	0.430867	13	scn8ab	Not applicable	NA	1
103	Pachon-RioChoy	0.427018	Not applicable	qrich1 (2 of 2)	Not applicable	NA	1
104	Pachon-RioChoy	0.425337	APWO02000032.1	nfatc3a	Not applicable	NA	1
105	Pachon-RioChoy	0.425243	8	bnip2	Not applicable	NA	1
106	Pachon-RioChoy	0.425099	22	atxn7	Not applicable	NA	1
107	Pachon-RioChoy	0.423198	3	cdk19	Not applicable	NA	1
108	Pachon-RioChoy	0.42229	15	igsf21b	Not applicable	NA	1
109	Pachon-RioChoy	0.422134	10	cdc42l	Not applicable	NA	1
110	Pachon-RioChoy	0.417956	1	sacs	Not applicable	NA	1
111	Pachon-RioChoy	0.416871	24	kdm2ab	Not applicable	NA	1
112	Pachon-RioChoy	0.415813	23	spire1a	Not applicable	NA	1
113	Pachon-RioChoy	0.415666	13	ddi2	Not applicable	Diversity_too_low_RASCON	1
114	Pachon-RioChoy	0.415078	2	pvalb5	Not applicable	NA	1
115	Pachon-RioChoy	0.414331	Not applicable	plppr2 (2 of 2)	Not applicable	NA	1
116	Pachon-RioChoy	0.413207	Not applicable	cit (2 of 2)	Not applicable	NA	1
117	Pachon-RioChoy	0.413034	24	egr1	Not applicable	NA	1
118	Pachon-RioChoy	0.411505	6	slc20a1a	Not applicable	NA	1
119	Pachon-RioChoy	0.408317	Not applicable	fth1b	Not applicable	Diversity_too_low_RASCON	1
120	Pachon-RioChoy	0.408317	Not applicable	cmtm1	Not applicable	NA	1
121	Pachon-RioChoy	0.407774	Not applicable	kctd4	Not applicable	NA	1
122	Pachon-RioChoy	0.406154	18	pld3	Not applicable	NA	1
123	Pachon-RioChoy	0.404256	18	znf423		NA	1
124	Pachon-RioChoy	0.401625	Not applicable	si:ch211-157j23.2	Not applicable	NA	1
125	Pachon-RioChoy	0.399933	Not applicable	zgc:110191	Not applicable	NA	1
126	Pachon-RioChoy	0.39933	Not applicable	pias4a	Not applicable	NA	1
127	Pachon-RioChoy	0.394473	10	shisa7a	Not applicable	NA	1
128	Pachon-RioChoy	0.393502	1	myo18ab	Not applicable	NA	1
129	Pachon-RioChoy	0.390851	APWO02000136.1	chd7	Not applicable	NA	1
130	Pachon-RioChoy	0.390608	Not applicable	foxo6 (1 of 2)	Not applicable	NA	1
131	Pachon-RioChoy	0.38914	19	ptpn4a	Not applicable	NA	1
132	Pachon-RioChoy	0.388078	13	barhl2	Not applicable	Diversity_too_low_RASCON	1
133	Pachon-RioChoy	0.387097	Not applicable	rfx7 (1 of 2)	Not applicable	NA	1
134	Pachon-RioChoy	0.386881	13	nos1apa	Not applicable	NA	1
135	Pachon-RioChoy	0.386664	APWO02001556.1	cthrc1a	Not applicable	NA	1
136	Pachon-RioChoy	0.386329	1	cd3eap	Not applicable	NA	1
137	Pachon-RioChoy	0.384883	23	gna12a	Not applicable	NA	1
138	Pachon-RioChoy	0.382702	1	etv1	Not applicable	NA	1
139	Pachon-RioChoy	0.380702	23	gtf2h4	Not applicable	NA	1
140	Pachon-RioChoy	0.378095	14	ammecr1	Not applicable	Diversity_too_low_RASCON	1
141	Pachon-RioChoy	0.37784	3	pde7a	GO:0004114 GO:0007165 GO:0046872	NA	1
142	Pachon-RioChoy	0.375627	1	sgsm2	Not applicable	NA	1
143	Pachon-RioChoy	0.37424	3	lamp5	GO:0016021	NA	1
144	Pachon-RioChoy	0.373105	Not applicable	adck3	Not applicable	NA	1
145	Pachon-RioChoy	0.372154	17	jph1b	Not applicable	NA	1
146	Pachon-RioChoy	0.370267	6	efna5b	Not applicable	NA	1
147	Pachon-RioChoy	0.369225	5	zfhx3	Not applicable	NA	1
148	Pachon-RioChoy	0.368607	16	adcy1b	Not applicable	NA	1
149	Pachon-RioChoy	0.368387	20	cblb	Not applicable	NA	1
150	Pachon-RioChoy	0.368284	25	lrrc73	Not applicable	NA	1
151	Pachon-RioChoy	0.367452	11	pbxip1b	Not applicable	NA	1
152	Pachon-RioChoy	0.3638	6	fibcd1		NA	1
153	Pachon-RioChoy	0.363723	16	bcl6ab	Not applicable	NA	1
154	Pachon-RioChoy	0.362859	8	trim44	Not applicable	NA	1
155	Pachon-RioChoy	0.36058	Not applicable	nme2a	Not applicable	NA	1
156	Pachon-RioChoy	0.359574	6	zgc:194990	Not applicable	NA	1
157	Pachon-RioChoy	0.359156	20	psmg1	Not applicable	NA	1
158	Pachon-RioChoy	0.3585	APWO02000037.1	lamtor2	Not applicable	NA	1
159	Pachon-RioChoy	0.357332	Not applicable	rimbp2 (2 of 2)	Not applicable	NA	1
160	Pachon-RioChoy	0.356505	Not applicable	faim2 (1 of 2)	Not applicable	NA	1
161	Pachon-RioChoy	0.356033	21	drap1	Not applicable	NA	1
162	Pachon-RioChoy	0.354287	Not applicable	rpl19 (2 of 2)	Not applicable	RioChoy-Molino	1
163	Pachon-RioChoy	0.353588	20	sez6a	Not applicable	NA	1
164	Pachon-RioChoy	0.352941	22	raf1b	Not applicable	NA	1
165	Pachon-RioChoy	0.351449	23	elp2	Not applicable	NA	1
166	Pachon-RioChoy	0.350045	3	gtf2ird1	Not applicable	NA	1
167	Pachon-RioChoy	0.347813	Not applicable	atad3b	Not applicable	NA	1
168	Pachon-RioChoy	0.345068	Not applicable	mllt4a	Not applicable	NA	1
169	Pachon-RioChoy	0.344532	5	lsm4	GO:0000398 GO:0000956 GO:0003723 GO:0005681	Rascon-Pachon;Rascon-Tinaja; Molino-Rascon	1
170	Pachon-RioChoy	0.344293	6	npl	Not applicable	NA	1
171	Pachon-RioChoy	0.34398	5	lrrc28	Not applicable	NA	1
172	Pachon-RioChoy	0.341455	6	tjp2b	Not applicable	NA	1
173	Pachon-RioChoy	0.341316	3	atp6v1d	Not applicable	NA	1
174	Pachon-RioChoy	0.33795	6	cux2b	Not applicable	NA	1
175	Pachon-RioChoy	0.337879	9	yeats2	Not applicable	NA	1
176	Pachon-RioChoy	0.337563	Not applicable	gramd1b (2 of 2)	Not applicable	NA	1
177	Pachon-RioChoy	0.337461	14	esrra	Not applicable	NA	1
178	Pachon-RioChoy	0.337461	Not applicable	minal	Not applicable	RioChoy-Molino	1
179	Pachon-RioChoy	0.336741	23	cacna1ha	Not applicable	NA	1
180	Pachon-RioChoy	0.334678	15	ppp4r2a	Not applicable	NA	1
181	Pachon-RioChoy	0.333922	APWO02001249.1	trim8a	Not applicable	NA	1
182	Pachon-RioChoy	0.332572	24	limch1b	Not applicable	NA	1
183	Pachon-RioChoy	0.332054	18	cdh13	Not applicable	NA	1
184	Pachon-RioChoy	0.331264	APWO02001009.1	rbm38	Not applicable	Diversity_too_low_RASCON	1
185	Pachon-RioChoy	0.330508	16	acin1b	Not applicable	NA	1
186	Pachon-RioChoy	0.330299	22	atrip	Not applicable	NA	1
187	Pachon-RioChoy	0.330258	Not applicable	grik2 (1 of 2)	Not applicable	NA	1
188	Pachon-RioChoy	0.329609	Not applicable	v2rx1	Not applicable	NA	1
189	Pachon-RioChoy	0.329318	10	si:ch73-78o10.1	Not applicable	NA	1
190	Pachon-RioChoy	0.329302	Not applicable	unc13c (3 of 3)	Not applicable	NA	1
191	Pachon-RioChoy	0.328713	APWO02000090.1	plekhh3	GO:0005856 GO:0007165	NA	1
192	Pachon-RioChoy	0.327261	3	cops5	Not applicable	NA	1
193	Pachon-RioChoy	0.32682	10	scn1lab	Not applicable	NA	1
194	Pachon-RioChoy	0.326167	13	arfrp1	Not applicable	NA	1
195	Pachon-RioChoy	0.326167	Not applicable	dmxl1 (2 of 2)	Not applicable	Diversity_too_low_RASCON	1
196	Pachon-RioChoy	0.325382	23	clasp2	Not applicable	NA	1
197	Pachon-RioChoy	0.324378	21	sgcz	GO:0005856 GO:0016012 GO:0016021 GO:0042383	NA	1
198	Pachon-RioChoy	0.323483	3	slc35f1	Not applicable	NA	1
199	Pachon-RioChoy	0.322614	Not applicable	ek1	Not applicable	NA	1
200	Pachon-RioChoy	0.322197	19	traf3ip1	Not applicable	NA	1
201	Pachon-RioChoy	0.321429	3	arhgef9a	Not applicable	NA	1
202	Pachon-RioChoy	0.320739	23	calcr	Not applicable	NA	1
203	Pachon-RioChoy	0.320377	Not applicable	dnah7	Not applicable	NA	1
204	Pachon-RioChoy	0.319786	Not applicable	plxna4 (2 of 5)	Not applicable	NA	1
205	Pachon-RioChoy	0.319406	23	angpt1	GO:0001525 GO:0030154 GO:0030971 GO:0048014	NA	1
206	Pachon-RioChoy	0.318343	14	slc6a7	Not applicable	NA	1
207	Pachon-RioChoy	0.318294	14	igsf9bb	Not applicable	NA	1
208	Pachon-RioChoy	0.316672	20	msi2a	Not applicable	NA	1
209	Pachon-RioChoy	0.316304	9	ttc27	Not applicable	NA	1
210	Pachon-RioChoy	0.315739	23	zgc:91944	Not applicable	NA	1
211	Pachon-RioChoy	0.315655	APWO02000120.1	pex3	Not applicable	NA	1
212	Pachon-RioChoy	0.314598	6	c7a	Not applicable	NA	1
213	Pachon-RioChoy	0.31428	3	rhoj	Not applicable	NA	1
214	Pachon-RioChoy	0.313159	Not applicable	crk (1 of 2)	Not applicable	NA	1
215	Pachon-RioChoy	0.312031	22	npffl	Not applicable	NA	1
216	Pachon-RioChoy	0.309917	Not applicable	vav3 (3 of 4)	Not applicable	NA	1
217	Pachon-RioChoy	0.309682	APWO02000032.1	slc9a5	Not applicable	NA	1
218	Pachon-RioChoy	0.309487	Not applicable	nckap5l (2 of 2)	Not applicable	NA	1
219	Pachon-RioChoy	0.308575	6	map3k12	Not applicable	NA	1
220	Pachon-RioChoy	0.308532	Not applicable	ush2a	Not applicable	NA	1
221	Pachon-RioChoy	0.308123	Not applicable	lamp1	Not applicable	NA	1
222	Pachon-RioChoy	0.307692	APWO02000387.1	slc10a3	Not applicable	Rascon-Tinaja	1
223	Pachon-RioChoy	0.306878	8	tmem17	Not applicable	NA	1
224	Pachon-RioChoy	0.306878	12	tpt1	Not applicable	Diversity_too_low_RASCON	1
225	Pachon-RioChoy	0.306878	24	si:ch211-255i20.3	Not applicable	NA	1
226	Pachon-RioChoy	0.305896	APWO02000346.1	cd276	Not applicable	NA	1
227	Pachon-RioChoy	0.305288	3	syne1a	Not applicable	NA	1
228	Pachon-RioChoy	0.304413	1	sst1.2	Not applicable	NA	1
229	Pachon-RioChoy	0.30308	3	mtfr1	Not applicable	NA	1
230	Pachon-RioChoy	0.302256	14	yipf5	Not applicable	Diversity_too_low_RASCON	1
231	Pachon-RioChoy	0.301677	Not applicable	zgc:175248	Not applicable	NA	1
232	Pachon-RioChoy	0.300844	3	tpk1	Not applicable	NA	1
233	Pachon-RioChoy	0.300731	19	hoxd9a	Not applicable	Diversity_too_low_RioChoy	1
234	Pachon-RioChoy	0.300537	Not applicable	tcf3b	Not applicable	NA	1
235	Pachon-RioChoy	0.29826	APWO02000033.1	phldb1a	Not applicable	NA	1
236	Pachon-RioChoy	0.297379	Not applicable	macf1a	Not applicable	NA	1
237	Pachon-RioChoy	0.297192	Not applicable	hn1b	Not applicable	NA	1
238	Pachon-RioChoy	0.296271	3	fam184a	Not applicable	NA	1
239	Pachon-RioChoy	0.295488	APWO02000067.1	si:dkey-112m2.1	Not applicable	NA	1
240	Pachon-RioChoy	0.294976	2	aimp2	Not applicable	NA	1
241	Pachon-RioChoy	0.294074	18	polr3b	Not applicable	NA	1
242	Pachon-RioChoy	0.293913	6	fabp1b.1	Not applicable	Diversity_too_low_RASCON	1
243	Pachon-RioChoy	0.292717	18	synm	Not applicable	NA	1
244	Pachon-RioChoy	0.292495	21	pcdh18a	Not applicable	NA	1
245	Pachon-RioChoy	0.292354	APWO02000139.1	spag8	Not applicable	NA	1
246	Pachon-RioChoy	0.292082	10	ptpn2a	Not applicable	Rascon-Pachon;Rascon-Tinaja; Molino-Rascon	1
247	Pachon-RioChoy	0.291749	13	gli1	Not applicable	NA	1
248	Pachon-RioChoy	0.291316	15	anapc10	Not applicable	NA	1
249	Pachon-RioChoy	0.291102	Not applicable	lppr5b	Not applicable	NA	1
250	Pachon-RioChoy	0.29048	Not applicable	arhgap42 (2 of 2)	Not applicable	NA	1
251	Pachon-RioChoy	0.287586	24	yif1a	Not applicable	NA	1
252	Pachon-RioChoy	0.287586	Not applicable	dusp3a	Not applicable	NA	1
253	Pachon-RioChoy	0.287586	3	tmem242	Not applicable	NA	1
254	Pachon-RioChoy	0.287586	APWO02001772.1	tyw5	Not applicable	NA	1
255	Pachon-RioChoy	0.287221	3	kdr	Not applicable	NA	1
256	Pachon-RioChoy	0.287163	19	maats1	Not applicable	NA	1
257	Pachon-RioChoy	0.286345	12	pdcd11	Not applicable	NA	1
258	Pachon-RioChoy	0.286078	8	scaper	Not applicable	NA	1
259	Pachon-RioChoy	0.285349	Not applicable	fam113 (2 of 2)	Not applicable	Diversity_too_low_RASCON	1
260	Pachon-RioChoy	0.285349	9	peli2	Not applicable	NA	1
261	Pachon-RioChoy	0.285225	13	kif1aa	Not applicable	NA	1
262	Pachon-RioChoy	0.285064	Not applicable	rars (2 of 2)	Not applicable	NA	1
263	Pachon-RioChoy	0.284109	3	igf2r	Not applicable	NA	1
264	Pachon-RioChoy	0.284025	3	brwd3	Not applicable	NA	1
265	Pachon-RioChoy	0.283846	6	clcn6	Not applicable	NA	1
266	Pachon-RioChoy	0.28328	3	ar	Not applicable	NA	1
267	Pachon-RioChoy	0.28186	13	fmnl2b	Not applicable	NA	1
268	Pachon-RioChoy	0.281415	5	fkbp8	Not applicable	NA	1
269	Pachon-RioChoy	0.281192	1	si:ch211-137a8.2	Not applicable	NA	1
270	Pachon-RioChoy	0.280763	18	uri1	Not applicable	NA	1
271	Pachon-RioChoy	0.27996	22	c1orf50		Diversity_too_low_RASCON	1
272	Pachon-RioChoy	0.279446	10	piezo2a.2	Not applicable	NA	1
273	Pachon-RioChoy	0.27909	4	stx4	Not applicable	Diversity_too_low_RASCON	1
274	Pachon-RioChoy	0.278162	8	spg11	Not applicable	NA	1
275	Pachon-RioChoy	0.277988	Not applicable	si:dkeyp-84f3.5	Not applicable	RioChoy-Molino	1
276	Pachon-RioChoy	0.275579	20	pknox2	Not applicable	NA	1
277	Pachon-RioChoy	0.274409	9	kif26ab	Not applicable	NA	1
278	Pachon-RioChoy	0.27364	6	dock8	Not applicable	NA	1
279	Pachon-RioChoy	0.272768	Not applicable	rims1b	Not applicable	NA	1
280	Pachon-RioChoy	0.271923	8	neo1b	Not applicable	NA	1
281	Pachon-RioChoy	0.271609	3	mboat2b	Not applicable	Diversity_too_low_RASCON	1
282	Pachon-RioChoy	0.271466	16	nwd2	Not applicable	NA	1
283	Pachon-RioChoy	0.271277	Not applicable	si:ch211-105d11.1	Not applicable	Diversity_too_low_RASCON	1
284	Pachon-RioChoy	0.270869	7	mcm10	Not applicable	NA	1
285	Pachon-RioChoy	0.270833	Not applicable	itk (2 of 2)	Not applicable	Diversity_too_low_RASCON	1
286	Pachon-RioChoy	0.270651	3	rtn1b	Not applicable	NA	1
287	Pachon-RioChoy	0.270114	18	wee1	GO:0004674 GO:0005524	Diversity_too_low_RASCON	1
288	Pachon-RioChoy	0.269481	23	fbxl2	Not applicable	NA	1
289	Pachon-RioChoy	0.26872	Not applicable	si:dkey-103i16.2	Not applicable	NA	1
290	Pachon-RioChoy	0.268293	19	ndp	Not applicable	NA	1
291	Pachon-RioChoy	0.268029	2	tiam1b	Not applicable	NA	1
292	Pachon-RioChoy	0.267216	Not applicable	ypel2a	Not applicable	NA	1
293	Pachon-RioChoy	0.267067	8	calml4b	Not applicable	Diversity_too_low_RASCON	1
294	Pachon-RioChoy	0.266822	Not applicable	kcnn1b	Not applicable	NA	1
295	Pachon-RioChoy	0.266725	14	cluhb	Not applicable	NA	1
296	Pachon-RioChoy	0.265943	1	tnfrsf19	Not applicable	NA	1
297	Pachon-RioChoy	0.26555	25	pcdh15a	Not applicable	NA	1
298	Pachon-RioChoy	0.265514	Not applicable	ltbp4	Not applicable	NA	1
299	Pachon-RioChoy	0.264795	23	chtopa	Not applicable	NA	1
300	Pachon-RioChoy	0.264437	20	znhit2	Not applicable	NA	1
301	Pachon-RioChoy	0.263111	6	magi1a	Not applicable	NA	1
302	Pachon-RioChoy	0.262955	2	si:dkey-16l2.16	Not applicable	NA	1
303	Pachon-RioChoy	0.262955	23	tspan13b	Not applicable	NA	1
304	Pachon-RioChoy	0.262955	14	pafah1b1b	Not applicable	NA	1
305	Pachon-RioChoy	0.261557	APWO02000034.1	lrp1ba	Not applicable	NA	1
306	Pachon-RioChoy	0.261017	3	dlgap2b	Not applicable	NA	1
307	Pachon-RioChoy	0.260885	22	si:dkey-183j2.10	Not applicable	NA	1
308	Pachon-RioChoy	0.260838	Not applicable	trhde (2 of 2)	Not applicable	NA	1
309	Pachon-RioChoy	0.260705	Not applicable	rab19 (1 of 2)	Not applicable	NA	1
310	Pachon-RioChoy	0.26044	12	pcca	Not applicable	NA	1
311	Pachon-RioChoy	0.260339	25	cyp17a1	Not applicable	NA	1
312	Pachon-RioChoy	0.259681	5	cemip	Not applicable	NA	1
313	Pachon-RioChoy	0.259437	APWO02000032.1	bdnf	Not applicable	Diversity_too_low_RASCON	1
314	Pachon-RioChoy	0.259384	11	cobl	Not applicable	NA	1
315	Pachon-RioChoy	0.258238	Not applicable	or115-15 (3 of 4)	Not applicable	NA	1
316	Pachon-RioChoy	0.257443	Not applicable	srcin1 (1 of 2)	Not applicable	NA	1
317	Pachon-RioChoy	0.256752	Not applicable	magi3b (1 of 2)	Not applicable	NA	1
318	Pachon-RioChoy	0.254894	1	gosr1	Not applicable	NA	1
319	Pachon-RioChoy	0.254512	2	grin2aa	Not applicable	NA	1
320	Pachon-RioChoy	0.253478	APWO02000584.1	greb1l	Not applicable	NA	1
321	Pachon-RioChoy	0.252976	Not applicable	ltbp2	Not applicable	NA	1
322	Pachon-RioChoy	0.252455	Not applicable	dlgap4 (1 of 2)	Not applicable	NA	1
323	Pachon-RioChoy	0.252232	Not applicable	mafg (2 of 2)	Not applicable	NA	1
324	Pachon-RioChoy	0.252195	19	vgll3	Not applicable	NA	1
325	Pachon-RioChoy	0.252073	2	polr3d	Not applicable	NA	1
326	Pachon-RioChoy	0.252068	9	cx40.8	Not applicable	NA	1
327	Pachon-RioChoy	0.250905	2	rffl	Not applicable	Diversity_too_low_RASCON	1
328	Pachon-RioChoy	0.250645	3	timm21	GO:0005744 GO:0016021 GO:0030150	NA	1
329	Pachon-RioChoy	0.249861	Not applicable	large (3 of 3)	Not applicable	NA	1
330	Pachon-RioChoy	0.249805	APWO02000047.1	ankrd11	Not applicable	NA	1
331	Pachon-RioChoy	0.249061	Not applicable	mctp1b (1 of 2)	Not applicable	Diversity_too_low_RASCON	1
332	Pachon-RioChoy	0.249052	25	tspan15	Not applicable	NA	1
333	Pachon-RioChoy	0.248514	Not applicable	osbpl1a (1 of 2)	Not applicable	NA	1
334	Pachon-RioChoy	0.248271	2	stx18	Not applicable	NA	1
335	Pachon-RioChoy	0.247572	10	gnl2	Not applicable	NA	1
336	Pachon-RioChoy	0.247373	1	kifap3b	Not applicable	NA	1
337	Pachon-RioChoy	0.247115	25	hand2	Not applicable	Diversity_too_low_RASCON	1
338	Pachon-RioChoy	0.247115	Not applicable	ptgr1 (4 of 7)	Not applicable	NA	1
339	Pachon-RioChoy	0.246278	20	dyrk1aa	Not applicable	NA	1
340	Pachon-RioChoy	0.245557	16	cdh24b	Not applicable	NA	1
341	Pachon-RioChoy	0.245366	24	fa2h	Not applicable	NA	1
342	Pachon-RioChoy	0.24359	8	dnd1	Not applicable	NA	1
343	Pachon-RioChoy	0.243119	Not applicable	sdc2 (1 of 2)	Not applicable	NA	1
344	Pachon-RioChoy	0.242294	9	hhat	Not applicable	NA	1
345	Pachon-RioChoy	0.241875	Not applicable	plcb4 (1 of 2)	Not applicable	NA	1
346	Pachon-RioChoy	0.241857	23	atad5a	Not applicable	NA	1
347	Pachon-RioChoy	0.241398	7	tmem209	Not applicable	Rascon-Pachon;Rascon-Tinaja; Molino-Rascon	1
348	Pachon-RioChoy	0.241213	12	rasa3	Not applicable	NA	1
349	Pachon-RioChoy	0.241196	APWO02000028.1	snap25b	Not applicable	NA	1
350	Pachon-RioChoy	0.240953	13	tfap2c	Not applicable	NA	1
351	Pachon-RioChoy	0.240815	13	jak1	GO:0004714 GO:0004715 GO:0005524 GO:0005856 GO:0016020 GO:0035556	NA	1
352	Pachon-RioChoy	0.240228	7	anks1b	Not applicable	NA	1
353	Pachon-RioChoy	0.239806	18	cntnap5a	Not applicable	NA	1
354	Pachon-RioChoy	0.239732	4	psme2	Not applicable	Diversity_too_low_RASCON	1
355	Pachon-RioChoy	0.239732	17	eps8l3b	Not applicable	Diversity_too_low_RASCON	1
356	Pachon-RioChoy	0.239732	14	anapc13	Not applicable	Diversity_too_low_RASCON	1
357	Pachon-RioChoy	0.239732	Not applicable	shfm1	Not applicable	Diversity_too_low_RASCON	1
358	Pachon-RioChoy	0.239732	Not applicable	tada3l (2 of 2)	Not applicable	Diversity_too_low_RASCON	1
359	Pachon-RioChoy	0.239647	8	ndufb9	Not applicable	NA	1
360	Pachon-RioChoy	0.239122	19	lss	Not applicable	NA	1
361	Pachon-RioChoy	0.239052	11	triob	Not applicable	NA	1
362	Pachon-RioChoy	0.238781	APWO02000034.1	zranb3	Not applicable	NA	1
363	Pachon-RioChoy	0.238776	25	csmd1	GO:0016021	NA	1
364	Pachon-RioChoy	0.238423	13	evpla	Not applicable	NA	1
365	Pachon-RioChoy	0.238169	9	pla2g4f.1	Not applicable	NA	1
366	Pachon-RioChoy	0.238094	14	irs4a	Not applicable	NA	1
367	Pachon-RioChoy	0.237456	3	eif5	GO:0003743 GO:0005525	Rascon-Pachon;Rascon-Tinaja	1
368	Pachon-RioChoy	0.235468	10	grik3	GO:0004970 GO:0016021 GO:0045211	NA	1
369	Pachon-RioChoy	0.235077	25	dntt	Not applicable	NA	1
370	Pachon-RioChoy	0.234377	2	zgc:55558	Not applicable	NA	1
371	Pachon-RioChoy	0.234377	23	ubfd1	Not applicable	Diversity_too_low_RASCON	1
372	Pachon-RioChoy	0.234282	Not applicable	rgr (1 of 2)	Not applicable	NA	1
373	Pachon-RioChoy	0.233849	10	hivep3b	Not applicable	NA	1
374	Pachon-RioChoy	0.233173	APWO02000060.1	clcn1a	Not applicable	NA	1
375	Pachon-RioChoy	0.23314	Not applicable	cyp2j2 (6 of 12)	Not applicable	NA	1
376	Pachon-RioChoy	0.231614	20	c3ar1	GO:0004876 GO:0004930 GO:0005886 GO:0006935 GO:0016021	NA	1
377	Pachon-RioChoy	0.231541	13	rad18	Not applicable	NA	1
378	Pachon-RioChoy	0.231509	Not applicable	col11a1a	Not applicable	NA	1
379	Pachon-RioChoy	0.231205	18	cmip	Not applicable	NA	1
380	Pachon-RioChoy	0.230659	18	sema3d	Not applicable	NA	1
381	Pachon-RioChoy	0.230569	1	supt5h	Not applicable	NA	1
382	Pachon-RioChoy	0.230359	13	ca16b	Not applicable	NA	1
383	Pachon-RioChoy	0.229808	Not applicable	pura	Not applicable	NA	1
384	Pachon-RioChoy	0.229317	23	col11a2	Not applicable	NA	1
385	Pachon-RioChoy	0.228073	APWO02000034.1	mfng	Not applicable	NA	1
386	Pachon-RioChoy	0.226858	APWO02000090.1	tubg1	Not applicable	NA	1
387	Pachon-RioChoy	0.226815	3	col12a1b	Not applicable	NA	1
388	Pachon-RioChoy	0.226539	3	wasf1	Not applicable	NA	1
389	Pachon-RioChoy	0.226059	6	cacna2d3	GO:0005244 GO:0005262 GO:0016021 GO:0034765	NA	1
390	Pachon-RioChoy	0.225852	6	ndel1a	Not applicable	NA	1
391	Pachon-RioChoy	0.225	20	pcp4a	Not applicable	Diversity_too_low_RASCON	1
392	Pachon-RioChoy	0.225	20	map3k7cl	Not applicable	Diversity_too_low_RASCON	1
393	Pachon-RioChoy	0.225	6	rhoaa	Not applicable	Diversity_too_low_RASCON	1
394	Pachon-RioChoy	0.224935	9	ktn1	Not applicable	NA	1
395	Pachon-RioChoy	0.224777	Not applicable	ephb2 (1 of 2)	Not applicable	NA	1
396	Pachon-RioChoy	0.224459	Not applicable	rbm22 (2 of 2)	Not applicable	NA	1
397	Pachon-RioChoy	0.224	9	cln8	Not applicable	NA	1
398	Pachon-RioChoy	0.223995	Not applicable	foxb1 (2 of 2)	Not applicable	NA	1
399	Pachon-RioChoy	0.222907	6	snap29	Not applicable	NA	1
400	Pachon-RioChoy	0.22163	6	mapk14a	Not applicable	NA	1
401	Pachon-RioChoy	0.22163	Not applicable	c9orf116	Not applicable	NA	1
402	Pachon-RioChoy	0.220363	3	mtrr	Not applicable	NA	1
403	Pachon-RioChoy	0.219996	2	sept9a	Not applicable	NA	1
404	Pachon-RioChoy	0.218638	3	usp24	Not applicable	NA	1
405	Pachon-RioChoy	0.218057	3	rfx6	Not applicable	NA	1
406	Pachon-RioChoy	0.217977	Not applicable	nkx2.7	Not applicable	Diversity_too_low_RASCON	1
407	Pachon-RioChoy	0.217957	23	psmd3	Not applicable	NA	1
408	Pachon-RioChoy	0.217954	3	dpf3	Not applicable	NA	1
409	Pachon-RioChoy	0.21774	25	fam160b1	Not applicable	NA	1
410	Pachon-RioChoy	0.217739	5	sox6	Not applicable	NA	1
411	Pachon-RioChoy	0.217736	Not applicable	ctgfa	Not applicable	NA	1
412	Pachon-RioChoy	0.217694	Not applicable	bglap	Not applicable	NA	1
413	Pachon-RioChoy	0.216507	Not applicable	duoxa1	Not applicable	Diversity_too_low_RASCON	1
414	Pachon-RioChoy	0.216507	Not applicable	tpgs2 (1 of 2)	Not applicable	NA	1
415	Pachon-RioChoy	0.216507	Not applicable	h2afva	Not applicable	NA	1
416	Pachon-RioChoy	0.21649	10	xirp2a	Not applicable	NA	1
417	Pachon-RioChoy	0.215967	10	sim1a	Not applicable	NA	1
418	Pachon-RioChoy	0.215559	22	tmem183a	Not applicable	NA	1
419	Pachon-RioChoy	0.214785	4	plce1	Not applicable	NA	1
420	Pachon-RioChoy	0.213908	Not applicable	si:dkeyp-121d2.7	Not applicable	NA	1
421	Pachon-RioChoy	0.213372	2	brip1	Not applicable	NA	1
422	Pachon-RioChoy	0.213074	12	atg4da	Not applicable	NA	1
423	Pachon-RioChoy	0.212903	APWO02000116.1	phkb	Not applicable	NA	1
424	Pachon-RioChoy	0.212697	APWO02002391.1	atg10	Not applicable	NA	1
425	Pachon-RioChoy	0.212665	Not applicable	c18orf21	Not applicable	NA	1
426	Pachon-RioChoy	0.211912	15	atp1b2a	Not applicable	NA	1
427	Pachon-RioChoy	0.211558	19	tbc1d4	Not applicable	NA	1
428	Pachon-RioChoy	0.210761	10	mrps15	Not applicable	NA	1
429	Pachon-RioChoy	0.210639	APWO02000048.1	madd	Not applicable	NA	1
430	Pachon-RioChoy	0.209897	10	ptk2ab	Not applicable	NA	1
431	Pachon-RioChoy	0.209584	APWO02002391.1	arrdc3b	Not applicable	NA	1
432	Pachon-RioChoy	0.209526	13	tex264a	Not applicable	NA	1
433	Pachon-RioChoy	0.209445	APWO02000046.1	abca3b	Not applicable	NA	1
434	Pachon-RioChoy	0.209002	APWO02000181.1	gfi1ab	Not applicable	Rascon-Pachon;Rascon-Tinaja; Molino-Rascon	1
435	Pachon-RioChoy	0.208916	APWO02000113.1	sh3glb2b	Not applicable	NA	1
436	Pachon-RioChoy	0.208678	23	atp6v1c1b	Not applicable	Diversity_too_low_RASCON	1
437	Pachon-RioChoy	0.2085	18	rasa2	GO:0005096 GO:0035556 GO:0043087 GO:0046872	NA	1
438	Pachon-RioChoy	0.208261	Not applicable	kcnh2 (4 of 4)	Not applicable	NA	1
439	Pachon-RioChoy	0.207649	19	si:dkey-34f9.3	Not applicable	NA	1
440	Pachon-RioChoy	0.207254	9	pax9	GO:0003677 GO:0003700 GO:0005634 GO:0009887	Diversity_too_low_RASCON	1
441	Pachon-RioChoy	0.206544	24	fmr1	Not applicable	NA	1
442	Pachon-RioChoy	0.206475	17	adcy8	Not applicable	NA	1
443	Pachon-RioChoy	0.205832	16	rasl11a	Not applicable	NA	1
444	Pachon-RioChoy	0.205822	APWO02000139.1	lamc3	Not applicable	NA	1
445	Pachon-RioChoy	0.205491	6	pqbp1	Not applicable	Diversity_too_low_RASCON	1
446	Pachon-RioChoy	0.204813	11	pnp4b	Not applicable	NA	1
447	Pachon-RioChoy	0.20479	Not applicable	spag1 (2 of 2)	Not applicable	NA	1
448	Pachon-RioChoy	0.204292	APWO02000120.1	vash2	Not applicable	NA	1
449	Pachon-RioChoy	0.203896	23	llgl1	Not applicable	NA	1
450	Pachon-RioChoy	0.203873	5	il16	Not applicable	NA	1
451	Pachon-RioChoy	0.203855	Not applicable	ankle1	Not applicable	NA	1
452	Pachon-RioChoy	0.203154	9	kidins220a	Not applicable	NA	1
453	Pachon-RioChoy	0.202982	Not applicable	kcnab1a	Not applicable	NA	1
454	Pachon-RioChoy	0.202089	10	wdr12	GO:0000463 GO:0000466 GO:0005654 GO:0005730 GO:0030687 GO:0043021	NA	1
455	Pachon-RioChoy	0.201769	22	il17rd	Not applicable	NA	1
456	Pachon-RioChoy	0.20174	Not applicable	emp3 (1 of 2)	Not applicable	NA	1
457	Pachon-RioChoy	0.201705	10	snip1		NA	1
458	Pachon-RioChoy	0.201617	Not applicable	stac2 (2 of 3)	Not applicable	NA	1
459	Pachon-RioChoy	0.200671	Not applicable	tert (3 of 3)	Not applicable	NA	1
460	Pachon-RioChoy	0.200659	9	asap2a	Not applicable	NA	1
461	Pachon-RioChoy	0.200183	Not applicable	ablim3 (2 of 2)	Not applicable	NA	1
462	Pachon-RioChoy	0.200045	8	slc13a1	Not applicable	NA	1
463	Pachon-RioChoy	0.199354	6	cabp1a	Not applicable	NA	1
464	Pachon-RioChoy	0.199354	Not applicable	pdia6 (1 of 2)	Not applicable	Diversity_too_low_RASCON	1
465	Pachon-RioChoy	0.199354	23	agr2	Not applicable	NA	1
466	Pachon-RioChoy	0.199354	5	rpp21	Not applicable	Diversity_too_low_RASCON	1
467	Pachon-RioChoy	0.199354	Not applicable	cratb (1 of 2)	Not applicable	NA	1
468	Pachon-RioChoy	0.199045	19	stxbp5l	Not applicable	NA	1
469	Pachon-RioChoy	0.198916	3	gareml	Not applicable	NA	1
470	Pachon-RioChoy	0.198852	Not applicable	fbxl17	Not applicable	NA	1
471	Pachon-RioChoy	0.197309	Not applicable	si:dkey-21h14.3	Not applicable	NA	1
472	Pachon-RioChoy	0.197162	APWO02000069.1	plekha5	Not applicable	NA	1
473	Pachon-RioChoy	0.195888	22	znf76	Not applicable	NA	1
474	Pachon-RioChoy	0.195848	9	nrxn3a	Not applicable	NA	1
475	Pachon-RioChoy	0.194206	Not applicable	eftud1	Not applicable	NA	1
476	Pachon-RioChoy	0.192994	5	nppc	Not applicable	NA	1
477	Pachon-RioChoy	0.192964	Not applicable	il1rap	Not applicable	NA	1
478	Pachon-RioChoy	0.19291	22	fhit	Not applicable	NA	1
479	Pachon-RioChoy	0.192509	Not applicable	si:dkey-161j23.6	Not applicable	NA	1
480	Pachon-RioChoy	0.192232	13	sec16b	Not applicable	NA	1
481	Pachon-RioChoy	0.191772	APWO02000113.1	ggnbp2	Not applicable	NA	1
482	Pachon-RioChoy	0.19124	3	myo6a	Not applicable	NA	1
483	Pachon-RioChoy	0.190454	10	b3galt1a	Not applicable	NA	1
484	Pachon-RioChoy	0.190012	13	trub2	Not applicable	NA	1
485	Pachon-RioChoy	0.189808	Not applicable	bcl11ba	Not applicable	NA	1
486	Pachon-RioChoy	0.189694	22	itpr1b	Not applicable	NA	1
487	Pachon-RioChoy	0.188343	11	si:dkey-22o22.2	Not applicable	NA	1
488	Pachon-RioChoy	0.18828	12	frmpd4	GO:0005856	NA	1
489	Pachon-RioChoy	0.187596	Not applicable	syne2a	Not applicable	NA	1
490	Pachon-RioChoy	0.1875	Not applicable	lztr1 (2 of 2)	Not applicable	Diversity_too_low_RASCON	1
491	Pachon-RioChoy	0.187029	9	kcnh1a	Not applicable	NA	1
492	Pachon-RioChoy	0.187019	Not applicable	eif4g1a (1 of 2)	Not applicable	NA	1
493	Pachon-RioChoy	0.18669	Not applicable	si:dkey-215k6.1	Not applicable	NA	1
494	Pachon-RioChoy	0.186631	20	prdm15	GO:0008168 GO:0016021 GO:0032259	NA	1
495	Pachon-RioChoy	0.185995	Not applicable	med27 (1 of 2)	Not applicable	NA	1
496	Pachon-RioChoy	0.185378	25	kcnma1a	Not applicable	NA	1
497	Pachon-RioChoy	0.185196	3	stag1b	Not applicable	NA	1
498	Pachon-RioChoy	0.184924	APWO02001455.1	hsd17b1	Not applicable	NA	1
499	Pachon-RioChoy	0.184156	10	rbp5	Not applicable	Diversity_too_low_RASCON	1
500	Pachon-RioChoy	0.183358	Not applicable	tnc (1 of 2)	Not applicable	NA	1
501	Pachon-RioChoy	0.18329	12	arl6	Not applicable	NA	1
502	Pachon-RioChoy	0.181955	24	wwp2	Not applicable	Diversity_too_low_RASCON	1
503	Pachon-RioChoy	0.181112	1	rad1	Not applicable	NA	1
504	Pachon-RioChoy	0.180935	1	igsf11	Not applicable	NA	1
505	Pachon-RioChoy	0.18048	APWO02000099.1	iqck	Not applicable	NA	1
506	Pachon-RioChoy	0.180438	24	zgc:92907	Not applicable	NA	1
507	Pachon-RioChoy	0.180246	Not applicable	dgki	Not applicable	NA	1
508	Pachon-RioChoy	0.179281	Not applicable	dhdh (4 of 4)	Not applicable	Diversity_too_low_RASCON	1
509	Pachon-RioChoy	0.178451	1	prrx1a	Not applicable	NA	1
510	Pachon-RioChoy	0.178138	4	emc9	Not applicable	NA	1
511	Pachon-RioChoy	0.177894	21	slc24a2	GO:0007601 GO:0008273 GO:0016021	NA	1
512	Pachon-RioChoy	0.177526	3	derl2	Not applicable	NA	1
513	Pachon-RioChoy	0.1769	APWO02000034.1	ptpn4b	Not applicable	NA	1
514	Pachon-RioChoy	0.17593	2	cbln20	Not applicable	NA	1
515	Pachon-RioChoy	0.175094	19	klf7b	Not applicable	NA	1
516	Pachon-RioChoy	0.175069	3	irf4b	Not applicable	Diversity_too_low_RASCON	1
517	Pachon-RioChoy	0.174841	Not applicable	pard3 (2 of 2)	Not applicable	NA	1
518	Pachon-RioChoy	0.173755	Not applicable	kif21a (1 of 2)	Not applicable	NA	1
519	Pachon-RioChoy	0.173191	APWO02000033.1	arcn1a	Not applicable	NA	1
520	Pachon-RioChoy	0.172831	Not applicable	znf646p	Not applicable	NA	1
521	Pachon-RioChoy	0.172403	6	mtor	Not applicable	NA	1
522	Pachon-RioChoy	0.172202	10	cubn	Not applicable	NA	1
523	Pachon-RioChoy	0.172141	21	adgrb3	Not applicable	NA	1
524	Pachon-RioChoy	0.171839	APWO02000028.1	tfb2m	Not applicable	NA	1
525	Pachon-RioChoy	0.171356	Not applicable	zgc:173962	Not applicable	NA	1
526	Pachon-RioChoy	0.171154	APWO02000032.1	itga11a	Not applicable	NA	1
527	Pachon-RioChoy	0.170361	2	si:ch211-210g13.5	Not applicable	NA	1
528	Pachon-RioChoy	0.170232	10	eif1b	Not applicable	Diversity_too_low_RASCON	1
529	Pachon-RioChoy	0.170232	21	fabp2	Not applicable	Diversity_too_low_RASCON	1
530	Pachon-RioChoy	0.170232	13	blcap	Not applicable	Diversity_too_low_RASCON	1
531	Pachon-RioChoy	0.170232	Not applicable	rab7	Not applicable	NA	1
532	Pachon-RioChoy	0.170232	Not applicable	rab1aa	Not applicable	NA	1
533	Pachon-RioChoy	0.170232	23	cdk6	Not applicable	NA	1
534	Pachon-RioChoy	0.170022	18	sema4ba	Not applicable	NA	1
535	Pachon-RioChoy	0.170021	Not applicable	meis2b	Not applicable	NA	1
536	Pachon-RioChoy	0.169665	APWO02000046.1	rprml	Not applicable	NA	1
537	Pachon-RioChoy	0.169523	APWO02000139.1	camk4	Not applicable	Diversity_too_low_RASCON	1
538	Pachon-RioChoy	0.168999	17	lactb2		Diversity_too_low_RASCON	1
539	Pachon-RioChoy	0.168808	14	zbtb16a	Not applicable	NA	1
540	Pachon-RioChoy	0.168712	2	polr2b	GO:0003677 GO:0003899 GO:0006351 GO:0032549 GO:0046872	NA	1
541	Pachon-RioChoy	0.167542	6	anapc16	Not applicable	Diversity_too_low_RASCON	1
542	Pachon-RioChoy	0.167358	Not applicable	prp19	Not applicable	Diversity_too_low_RASCON	1
543	Pachon-RioChoy	0.166966	Not applicable	chp2 (3 of 3)	Not applicable	Diversity_too_low_RASCON	1
544	Pachon-RioChoy	0.16696	APWO02001041.1	lepb	Not applicable	NA	1
545	Pachon-RioChoy	0.166938	Not applicable	cldn15b (2 of 2)	Not applicable	NA	1
546	Pachon-RioChoy	0.166669	Not applicable	nrxn1a (2 of 2)	Not applicable	NA	1
547	Pachon-RioChoy	0.166089	APWO02000094.1	mme	GO:0004222 GO:0016021 GO:0046872	NA	1
548	Pachon-RioChoy	0.16571	5	fam43a	Not applicable	NA	1
549	Pachon-RioChoy	0.165645	24	dusp6	Not applicable	NA	1
550	Pachon-RioChoy	0.165568	APWO02000039.1	aacs	Not applicable	NA	1
551	Pachon-RioChoy	0.165503	3	ptk2bb	Not applicable	NA	1
552	Pachon-RioChoy	0.164728	14	adamts2	Not applicable	NA	1
553	Pachon-RioChoy	0.164374	APWO02000051.1	zeb2b	Not applicable	NA	1
554	Pachon-RioChoy	0.163402	10	pde1c	GO:0004114 GO:0007165 GO:0046872	NA	1
555	Pachon-RioChoy	0.162727	APWO02000442.1	ccdc149b	Not applicable	NA	1
556	Pachon-RioChoy	0.161668	6	gclm	Not applicable	NA	1
557	Pachon-RioChoy	0.161093	19	mstnb	Not applicable	NA	1
558	Pachon-RioChoy	0.161093	25	syt14a	Not applicable	NA	1
559	Pachon-RioChoy	0.160498	18	mapk12a	Not applicable	Diversity_too_low_RASCON	1
560	Pachon-RioChoy	0.160078	16	hnrnpc	Not applicable	Diversity_too_low_RASCON	1
561	Pachon-RioChoy	0.160042	3	gorab	Not applicable	NA	1
562	Pachon-RioChoy	0.159751	9	disp2	Not applicable	NA	1
563	Pachon-RioChoy	0.159669	APWO02000157.1	mtx2	Not applicable	NA	1
564	Pachon-RioChoy	0.158741	6	kcnd3	GO:0005249 GO:0008076 GO:0030425 GO:0034765 GO:0051260	NA	1
565	Pachon-RioChoy	0.158315	10	rpl18	Not applicable	NA	1
566	Pachon-RioChoy	0.158269	Not applicable	hspb1 (2 of 2)	Not applicable	NA	1
567	Pachon-RioChoy	0.158005	20	aqp11	GO:0015267 GO:0016021	Diversity_too_low_RASCON	1
568	Pachon-RioChoy	0.157192	11	nlrc3	Not applicable	NA	1
569	Pachon-RioChoy	0.156956	5	scamp2l	Not applicable	NA	1
570	Pachon-RioChoy	0.156585	25	sfrp5	Not applicable	Diversity_too_low_RASCON	1
571	Pachon-RioChoy	0.156552	2	sec24b	Not applicable	NA	1
572	Pachon-RioChoy	0.156534	14	defbl1	Not applicable	NA	1
573	Pachon-RioChoy	0.156534	5	map1lc3c	Not applicable	NA	1
574	Pachon-RioChoy	0.156251	2	vsig2	GO:0016021	NA	1
575	Pachon-RioChoy	0.15625	APWO02000109.1	jagn1a	Not applicable	NA	1
576	Pachon-RioChoy	0.15625	APWO02002391.1	tmem167a	Not applicable	Diversity_too_low_RASCON	1
577	Pachon-RioChoy	0.155552	18	map2k1	Not applicable	NA	1
578	Pachon-RioChoy	0.155354	Not applicable	nckipsd (1 of 3)	Not applicable	Diversity_too_low_RASCON	1
579	Pachon-RioChoy	0.155354	17	dusp28	Not applicable	NA	1
580	Pachon-RioChoy	0.155321	8	tbc1d2	Not applicable	NA	1
581	Pachon-RioChoy	0.153422	APWO02000071.1	commd8	Not applicable	NA	1
582	Pachon-RioChoy	0.152798	20	depdc5	Not applicable	NA	1
583	Pachon-RioChoy	0.15207	16	epha4a	Not applicable	NA	1
584	Pachon-RioChoy	0.151584	10	atp7b	Not applicable	NA	1
585	Pachon-RioChoy	0.150837	20	rbm18	Not applicable	Diversity_too_low_RASCON	1
586	Pachon-RioChoy	0.150721	6	polb	Not applicable	NA	1
587	Pachon-RioChoy	0.149532	15	hnf4a	Not applicable	NA	1
588	Pachon-RioChoy	0.149328	10	cdkal1	Not applicable	NA	1
589	Pachon-RioChoy	0.14912	10	slc35g2b	Not applicable	NA	1
590	Pachon-RioChoy	0.148426	Not applicable	hrsp12	Not applicable	NA	1
591	Pachon-RioChoy	0.148354	APWO02000139.1	oxt	Not applicable	NA	1
592	Pachon-RioChoy	0.147955	3	ctnnd2a	Not applicable	NA	1
593	Pachon-RioChoy	0.147795	Not applicable	ralyl (2 of 2)	Not applicable	NA	1
594	Pachon-RioChoy	0.147467	6	her3	Not applicable	NA	1
595	Pachon-RioChoy	0.147298	4	kctd17	Not applicable	Rascon-Pachon;Rascon-Tinaja	1
596	Pachon-RioChoy	0.147288	APWO02000034.1	zgc:113276	Not applicable	NA	1
597	Pachon-RioChoy	0.146888	Not applicable	asb6 (3 of 3)	Not applicable	Diversity_too_low_RASCON	1
598	Pachon-RioChoy	0.146518	Not applicable	twf1 (1 of 2)	Not applicable	Diversity_too_low_RASCON	1
599	Pachon-RioChoy	0.146211	7	scube1	Not applicable	NA	1
600	Pachon-RioChoy	0.145793	Not applicable	slc2a11l (1 of 2)	Not applicable	NA	1
601	Pachon-RioChoy	0.145569	Not applicable	mcm3l (1 of 2)	Not applicable	NA	1
602	Pachon-RioChoy	0.145496	APWO02000083.1	rnf151	Not applicable	Diversity_too_low_RASCON	1
603	Pachon-RioChoy	0.144938	Not applicable	csmd1a (4 of 6)	Not applicable	Diversity_too_low_RASCON	1
604	Pachon-RioChoy	0.144777	14	gria4b	Not applicable	NA	1
605	Pachon-RioChoy	0.144559	Not applicable	cnga2 (1 of 2)	Not applicable	NA	1
606	Pachon-RioChoy	0.1444	13	rab6ba	Not applicable	NA	1
607	Pachon-RioChoy	0.143793	13	gadd45ab	Not applicable	Diversity_too_low_RASCON	1
608	Pachon-RioChoy	0.143742	14	hnrnph1l	Not applicable	NA	1
609	Pachon-RioChoy	0.143707	10	rheb	Not applicable	NA	1
610	Pachon-RioChoy	0.14363	1	meox2a	Not applicable	Diversity_too_low_RASCON	1
611	Pachon-RioChoy	0.143207	23	hs3st4	Not applicable	NA	1
612	Pachon-RioChoy	0.14245	APWO02001268.1	osbpl5	Not applicable	NA	1
613	Pachon-RioChoy	0.142319	13	shmt2	Not applicable	Diversity_too_low_RASCON	1
614	Pachon-RioChoy	0.142027	23	zgc:109949	Not applicable	NA	1
615	Pachon-RioChoy	0.14191	Not applicable	fibin (2 of 2)	Not applicable	NA	1
616	Pachon-RioChoy	0.14125	Not applicable	si:dkey-22l11.6	Not applicable	Diversity_too_low_RASCON	1
617	Pachon-RioChoy	0.141206	Not applicable	atp5o	Not applicable	NA	1
618	Pachon-RioChoy	0.140463	Not applicable	si:ch211-89f7.1	Not applicable	NA	1
619	Pachon-RioChoy	0.139023	APWO02001873.1	inpp5l	Not applicable	NA	1
620	Pachon-RioChoy	0.138943	7	mgat5b	GO:0000139 GO:0006487 GO:0016021 GO:0030144	NA	1
621	Pachon-RioChoy	0.138895	14	mzt2b	Not applicable	Diversity_too_low_RASCON	1
622	Pachon-RioChoy	0.138718	Not applicable	eps8l1 (2 of 3)	Not applicable	NA	1
623	Pachon-RioChoy	0.138327	Not applicable	pdzd4 (2 of 2)	Not applicable	NA	1
624	Pachon-RioChoy	0.138197	18	mtss1la	Not applicable	NA	1
625	Pachon-RioChoy	0.136939	Not applicable	galr1 (1 of 2)	Not applicable	NA	1
626	Pachon-RioChoy	0.136705	Not applicable	slco1a2 (2 of 2)	Not applicable	NA	1
627	Pachon-RioChoy	0.136491	APWO02002179.1	mlx	Not applicable	Diversity_too_low_RASCON	1
628	Pachon-RioChoy	0.136237	16	mad2l1	Not applicable	NA	1
629	Pachon-RioChoy	0.136146	16	ndufs2	Not applicable	Diversity_too_low_RASCON	1
630	Pachon-RioChoy	0.135619	Not applicable	gmppaa (1 of 2)	Not applicable	NA	1
631	Pachon-RioChoy	0.135363	7	bik	Not applicable	Diversity_too_low_RASCON	1
632	Pachon-RioChoy	0.135363	18	morf4l1	Not applicable	NA	1
633	Pachon-RioChoy	0.135363	Not applicable	acer1 (1 of 2)	Not applicable	NA	1
634	Pachon-RioChoy	0.135363	9	cga	Not applicable	Diversity_too_low_RASCON	1
635	Pachon-RioChoy	0.135363	Not applicable	tmsb4x (2 of 2)	Not applicable	NA	1
636	Pachon-RioChoy	0.135363	1	ppp1r14ab	Not applicable	NA	1
637	Pachon-RioChoy	0.135363	Not applicable	pdzrn3 (1 of 3)	Not applicable	NA	1
638	Pachon-RioChoy	0.135363	APWO02000133.1	tmppe	Not applicable	Diversity_too_low_RioChoy	1
639	Pachon-RioChoy	0.135363	Not applicable	stat4 (1 of 2)	Not applicable	NA	1
640	Pachon-RioChoy	0.135363	2	sco1	Not applicable	NA	1
641	Pachon-RioChoy	0.135363	16	polr2d	Not applicable	NA	1
642	Pachon-RioChoy	0.135363	5	reep6	Not applicable	NA	1
643	Pachon-RioChoy	0.134836	Not applicable	arl8b	GO:0003924 GO:0005525 GO:0005765 GO:0015031 GO:0031902	Diversity_too_low_RASCON	1
644	Pachon-RioChoy	0.134597	Not applicable	foxq1 (2 of 2)	Not applicable	NA	1
645	Pachon-RioChoy	0.133839	7	gramd4a	Not applicable	NA	1
646	Pachon-RioChoy	0.133793	Not applicable	tmem14a	Not applicable	Diversity_too_low_RASCON	1
647	Pachon-RioChoy	0.133746	21	slc25a4	Not applicable	NA	1
648	Pachon-RioChoy	0.133602	Not applicable	mfsd4a	Not applicable	NA	1
649	Pachon-RioChoy	0.133319	Not applicable	max (1 of 2)	Not applicable	NA	1
650	Pachon-RioChoy	0.132908	Not applicable	si:ch1073-219n12.1	Not applicable	NA	1
651	Pachon-RioChoy	0.132268	5	nr2f6b	Not applicable	Diversity_too_low_RASCON	1
652	Pachon-RioChoy	0.131973	Not applicable	muc5.3	Not applicable	NA	1
653	Pachon-RioChoy	0.131829	Not applicable	hecw1 (1 of 3)	Not applicable	NA	1
654	Pachon-RioChoy	0.131591	APWO02000072.1	igfals	Not applicable	NA	1
655	Pachon-RioChoy	0.13147	22	phactr3b	Not applicable	NA	1
656	Pachon-RioChoy	0.13139	3	cct5	Not applicable	NA	1
657	Pachon-RioChoy	0.130842	Not applicable	skiv2l2	Not applicable	NA	1
658	Pachon-RioChoy	0.130802	Not applicable	pip4k2cb	Not applicable	NA	1
659	Pachon-RioChoy	0.130475	9	pld4	GO:0003824 GO:0016021	Diversity_too_low_RASCON	1
660	Pachon-RioChoy	0.13004	24	mrpl11	Not applicable	NA	1
661	Pachon-RioChoy	0.129907	22	ptprga	Not applicable	NA	1
662	Pachon-RioChoy	0.129007	4	zdhhc6	Not applicable	NA	1
663	Pachon-RioChoy	0.128299	8	th	Not applicable	NA	1
664	Pachon-RioChoy	0.127387	APWO02000131.1	sept8a	Not applicable	NA	1
665	Pachon-RioChoy	0.127311	Not applicable	si:dkey-14k9.2	Not applicable	NA	1
666	Pachon-RioChoy	0.126427	Not applicable	mmp16 (1 of 2)	Not applicable	NA	1
667	Pachon-RioChoy	0.126259	Not applicable	lamb3	Not applicable	NA	1
668	Pachon-RioChoy	0.126106	Not applicable	kcna2 (1 of 2)	Not applicable	Diversity_too_low_RASCON	1
669	Pachon-RioChoy	0.126039	13	gpx1b	Not applicable	Diversity_too_low_RASCON	1
670	Pachon-RioChoy	0.124677	APWO02000139.1	kcmf1	Not applicable	Diversity_too_low_RASCON	1
671	Pachon-RioChoy	0.123787	6	mrps25	Not applicable	NA	1
672	Pachon-RioChoy	0.123069	19	ccnyl1	Not applicable	NA	1
673	Pachon-RioChoy	0.122961	7	tmem243b	Not applicable	Diversity_too_low_RASCON	1
674	Pachon-RioChoy	0.122961	14	caln2	Not applicable	NA	1
675	Pachon-RioChoy	0.122961	APWO02000042.1	papss2b	Not applicable	Diversity_too_low_RioChoy	1
676	Pachon-RioChoy	0.122961	5	polr2l	Not applicable	NA	1
677	Pachon-RioChoy	0.122961	Not applicable	mbd3b	Not applicable	Diversity_too_low_RASCON	1
678	Pachon-RioChoy	0.122805	13	pfdn5	Not applicable	Diversity_too_low_RASCON	1
679	Pachon-RioChoy	0.122532	Not applicable	znf70 (2 of 2)	Not applicable	NA	1
680	Pachon-RioChoy	0.122163	16	pcdh7b	Not applicable	NA	1
681	Pachon-RioChoy	0.121965	6	myl7	Not applicable	NA	1
682	Pachon-RioChoy	0.121558	Not applicable	cdc42bpa (2 of 2)	Not applicable	NA	1
683	Pachon-RioChoy	0.120948	Not applicable	csk (2 of 2)	Not applicable	Diversity_too_low_RASCON	1
684	Pachon-RioChoy	0.120712	7	gnptab	Not applicable	NA	1
685	Pachon-RioChoy	0.120604	3	dnajc5b	Not applicable	Diversity_too_low_RASCON	1
686	Pachon-RioChoy	0.120604	Not applicable	pla2g10 (1 of 2)	Not applicable	NA	1
687	Pachon-RioChoy	0.120604	7	tmem121b	Not applicable	NA	1
688	Pachon-RioChoy	0.120352	24	dlg3	Not applicable	NA	1
689	Pachon-RioChoy	0.119614	Not applicable	snai3	Not applicable	NA	1
690	Pachon-RioChoy	0.119436	1	dusp12	Not applicable	NA	1
691	Pachon-RioChoy	0.119145	2	rcn3	Not applicable	NA	1
692	Pachon-RioChoy	0.118755	14	rpl23a	Not applicable	NA	1
693	Pachon-RioChoy	0.118611	10	cacng6b	Not applicable	NA	1
694	Pachon-RioChoy	0.118492	APWO02000034.1	grpr	Not applicable	NA	1
695	Pachon-RioChoy	0.117435	APWO02000033.1	ruvbl2	Not applicable	NA	1
696	Pachon-RioChoy	0.11732	Not applicable	h3f3a	Not applicable	Diversity_too_low_RASCON	1
697	Pachon-RioChoy	0.117223	14	tcf4	GO:0046983	NA	1
698	Pachon-RioChoy	0.117155	Not applicable	spin1	Not applicable	NA	1
699	Pachon-RioChoy	0.116702	APWO02000136.1	lrrc42	Not applicable	NA	1
700	Pachon-RioChoy	0.116549	9	xdh	Not applicable	NA	1
701	Pachon-RioChoy	0.115884	8	wwox	Not applicable	NA	1
702	Pachon-RioChoy	0.115884	14	mat2b	Not applicable	NA	1
703	Pachon-RioChoy	0.115884	10	rps9	Not applicable	NA	1
704	Pachon-RioChoy	0.115884	10	etfb	Not applicable	NA	1
705	Pachon-RioChoy	0.115552	9	tbpl2	Not applicable	NA	1
706	Pachon-RioChoy	0.115518	19	ctdsp1	GO:0008420 GO:0106306 GO:0106307	NA	1
707	Pachon-RioChoy	0.115491	3	ralgps2	Not applicable	NA	1
708	Pachon-RioChoy	0.115153	23	bet1	Not applicable	NA	1
709	Pachon-RioChoy	0.114279	APWO02001786.1	rasal2	Not applicable	NA	1
710	Pachon-RioChoy	0.114109	1	tmem199	Not applicable	NA	1
711	Pachon-RioChoy	0.114041	1	gipr	Not applicable	NA	1
712	Pachon-RioChoy	0.113636	Not applicable	snapc1a	Not applicable	NA	1
713	Pachon-RioChoy	0.113613	Not applicable	fam84b	Not applicable	NA	1
714	Pachon-RioChoy	0.113283	APWO02000127.1	gmnc	Not applicable	NA	1
715	Pachon-RioChoy	0.112538	Not applicable	cpne7 (2 of 2)	Not applicable	NA	1
716	Pachon-RioChoy	0.1125	8	szl	Not applicable	NA	1
717	Pachon-RioChoy	0.112445	Not applicable	c11orf16	Not applicable	NA	1
718	Pachon-RioChoy	0.111874	8	klf13	Not applicable	Diversity_too_low_RASCON	1
719	Pachon-RioChoy	0.111636	Not applicable	cdk14 (1 of 2)	Not applicable	NA	1
720	Pachon-RioChoy	0.111535	14	esm1	Not applicable	NA	1
721	Pachon-RioChoy	0.111535	15	rgs19	Not applicable	Diversity_too_low_RASCON	1
722	Pachon-RioChoy	0.111349	8	chid1	Not applicable	NA	1
723	Pachon-RioChoy	0.111078	22	poc1a	Not applicable	Diversity_too_low_RASCON	1
724	Pachon-RioChoy	0.110943	Not applicable	si:ch211-216b21.2 (2 of 2)	Not applicable	NA	1
725	Pachon-RioChoy	0.110585	Not applicable	gsx1	Not applicable	NA	1
726	Pachon-RioChoy	0.110317	24	atp6v1e1a	Not applicable	NA	1
727	Pachon-RioChoy	0.109848	2	rbfox1	Not applicable	NA	1
728	Pachon-RioChoy	0.109178	23	rprd2a	Not applicable	NA	1
[truncated: 2,194 more rows]

## Sheet: Fst Outliers
Rank	Population.s.	Fst	Scaffold	Gene.Name	GO.Term.s.	Outlier..if.Fst.	Publication.Name
6	Molino-Pachon	0.306878	19	mgat4a	Not applicable	Diversity_too_low_RioChoy	1
13	Molino-Pachon	0.165758	23	atp6v1c1b	Not applicable	Diversity_too_low_RASCON	1
14	Molino-Pachon	0.135363	APWO02000080.1	eno2	Not applicable	Diversity_too_low_RASCON	1
19	Molino-Pachon	0.101986	APWO02001945.1	nelfcd	Not applicable	Diversity_too_low_RioChoy	1
21	Molino-Pachon	0.0868981	APWO02000083.1	rnf151	Not applicable	Diversity_too_low_RASCON	1
22	Molino-Pachon	0.0833333	APWO02000387.1	slc10a3	Not applicable	Rascon-Tinaja	1
30	Molino-Pachon	0.0625	23	anp32e	Not applicable	Diversity_too_low_RioChoy;Diversity_too_low_RASCON	1
32	Molino-Pachon	0.048057	APWO02000139.1	ccnb1	Not applicable	Rascon-Tinaja	1
33	Molino-Pachon	0.048057	19	hoxd9a	Not applicable	Diversity_too_low_RioChoy	1
34	Molino-Pachon	0.048057	19	bbs5	Not applicable	Diversity_too_low_RioChoy	1
39	Molino-Pachon	0.048057	15	hoxc12a	Not applicable	Diversity_too_low_RioChoy	1
40	Molino-Pachon	0.0385835	19	abhd13	Not applicable	Diversity_too_low_RASCON	1
44	Molino-Pachon	0.0148356	APWO02000036.1	ppp1r7	Not applicable	Diversity_too_low_RioChoy	1
47	Molino-Pachon	0.0102427	APWO02000387.1	chmp1a	Not applicable	Diversity_too_low_RioChoy; Molino-Rascon	1
48	Molino-Pachon	0.00926832	18	arpin	Not applicable	RioChoy-Molino;RioChoy-Pachon;RioChoy-Tinaja	1
51	Molino-Pachon	0.00619094	7	tmem243b	Not applicable	Diversity_too_low_RASCON	1
53	Molino-Pachon	0.00619094	Not applicable	csk	Not applicable	Diversity_too_low_RASCON	1
55	Molino-Pachon	0.00619094	Not applicable	syngr2a	Not applicable	Diversity_too_low_RioChoy; Molino-Rascon	1
56	Molino-Pachon	0.00619094	25	hand2	Not applicable	Diversity_too_low_RASCON	1
61	Molino-Pachon	0	2	spry1	Not applicable	Diversity_too_low_RioChoy	1
4	Molino-RioChoy	1	Not applicable	minal	Not applicable	RioChoy-Molino	1
5	Molino-RioChoy	1	19	hoxd9a	Not applicable	Diversity_too_low_RioChoy	1
6	Molino-RioChoy	1	24	zdhhc24	Not applicable	Diversity_too_low_RioChoy	1
7	Molino-RioChoy	1	APWO02000113.1	p2rx5	Not applicable	Diversity_too_low_RioChoy	1
8	Molino-RioChoy	1	22	timm17a	Not applicable	Diversity_too_low_RioChoy	1
9	Molino-RioChoy	1	APWO02000139.1	hnrpkl	Not applicable	Diversity_too_low_RioChoy;Diversity_too_low_RASCON	1
10	Molino-RioChoy	0.937688	8	rps17	Not applicable	Diversity_too_low_RioChoy;Diversity_too_low_RASCON	1
12	Molino-RioChoy	0.882812	Not applicable	si:dkeyp-84f3.5	Not applicable	RioChoy-Molino	1
13	Molino-RioChoy	0.882812	APWO02000139.1	slc31a1	Not applicable	almost RioChoy-Pachon; RioChoy-Molino;RioChoy-Tinaja	1
15	Molino-RioChoy	0.878314	Not applicable	baalc	Not applicable	RioChoy-Molino	1
17	Molino-RioChoy	0.836271	17	socs6b	Not applicable	RioChoy-Molino;RioChoy-Pachon;RioChoy-Tinaja	1
18	Molino-RioChoy	0.819743	APWO02000139.1	tbx3a	Not applicable	RioChoy-Molino;RioChoy-Pachon;RioChoy-Tinaja	1
20	Molino-RioChoy	0.80625	8	cnot2	Not applicable	RioChoy-Molino	1
21	Molino-RioChoy	0.802637	APWO02000387.1	chmp1a	Not applicable	Diversity_too_low_RioChoy; Molino-Rascon	1
22	Molino-RioChoy	0.792368	4	cyp26a1	Not applicable	***Rascon-Pachon;Rascon-Tinaja; Molino-Rascon, almost RioChoy-Pachon; RioChoy-Tinaja; RioChoy-Molino	1
29	Molino-RioChoy	0.75	14	ammecr1	Not applicable	Diversity_too_low_RASCON	1
30	Molino-RioChoy	0.74671	13	barhl2	Not applicable	Diversity_too_low_RASCON	1
31	Molino-RioChoy	0.734267	18	arpin	Not applicable	RioChoy-Molino;RioChoy-Pachon;RioChoy-Tinaja	1
37	Molino-RioChoy	0.701923	2	atp6v0ca	Not applicable	RioChoy-Molino;RioChoy-Pachon;RioChoy-Tinaja	1
38	Molino-RioChoy	0.700935	Not applicable	hs6st1a	Not applicable	***Rascon-Pachon;Rascon-Tinaja; Molino-Rascon; RioChoy-Molino;RioChoy-Pachon	1
41	Molino-RioChoy	0.6875	3	bmi1a	Not applicable	Diversity_too_low_RASCON	1
43	Molino-RioChoy	0.675325	Not applicable	rpl19	Not applicable	RioChoy-Molino	1
45	Molino-RioChoy	0.674919	APWO02000139.1	aif1l	Not applicable	RioChoy-Molino	1
46	Molino-RioChoy	0.666667	9	nkx2.1	Not applicable	Diversity_too_low_RioChoy;Diversity_too_low_RASCON	1
49	Molino-RioChoy	0.645833	24	cart2	Not applicable	RioChoy-Molino;RioChoy-Pachon;RioChoy-Tinaja	1
50	Molino-RioChoy	0.641424	1	nova2	Not applicable	RioChoy-Molino	1
51	Molino-RioChoy	0.635417	APWO02001009.1	rbm38	Not applicable	Diversity_too_low_RASCON	1
73	Molino-RioChoy	0.563401	6	fabp1b.1	Not applicable	Diversity_too_low_RASCON	1
105	Molino-RioChoy	0.503921	Not applicable	adoa	Not applicable	Diversity_too_low_RioChoy;Diversity_too_low_RASCON	1
111	Molino-RioChoy	0.5	25	rhoua	Not applicable	Diversity_too_low_RASCON	1
146	Molino-RioChoy	0.458333	Not applicable	ptp4a3	Not applicable	Rascon-Pachon;Rascon-Tinaja	1
147	Molino-RioChoy	0.458333	18	mt2	Not applicable	Diversity_too_low_RASCON	1
148	Molino-RioChoy	0.458333	APWO02002274.1	ube2e3	Not applicable	Diversity_too_low_RASCON	1
156	Molino-RioChoy	0.447685	22	c1orf50		Diversity_too_low_RASCON	1
158	Molino-RioChoy	0.444784	5	lsm4	GO:0000398 GO:0000956 GO:0003723 GO:0005681	Rascon-Pachon;Rascon-Tinaja; Molino-Rascon	1
162	Molino-RioChoy	0.444444	23	ubfd1	Not applicable	Diversity_too_low_RASCON	1
165	Molino-RioChoy	0.44375	13	ddi2	Not applicable	Diversity_too_low_RASCON	1
171	Molino-RioChoy	0.440241	1	meox2a	Not applicable	Diversity_too_low_RASCON	1
180	Molino-RioChoy	0.432292	3	aida	Not applicable	Diversity_too_low_RASCON	1
212	Molino-RioChoy	0.407708	14	yipf5	Not applicable	Diversity_too_low_RASCON	1
219	Molino-RioChoy	0.40246	10	ptpn2a	Not applicable	Rascon-Pachon;Rascon-Tinaja; Molino-Rascon	1
228	Molino-RioChoy	0.390625	4	kctd17	Not applicable	Rascon-Pachon;Rascon-Tinaja	1
229	Molino-RioChoy	0.390625	Not applicable	fth1b	Not applicable	Diversity_too_low_RASCON	1
233	Molino-RioChoy	0.389509	6	pqbp1	Not applicable	Diversity_too_low_RASCON	1
240	Molino-RioChoy	0.385416	8	calml4b	Not applicable	Diversity_too_low_RASCON	1
243	Molino-RioChoy	0.382729	4	stx4	Not applicable	Diversity_too_low_RASCON	1
252	Molino-RioChoy	0.375	Not applicable	tmem14a	Not applicable	Diversity_too_low_RASCON	1
258	Molino-RioChoy	0.371391	9	pax9	GO:0003677 GO:0003700 GO:0005634 GO:0009887	Diversity_too_low_RASCON	1
268	Molino-RioChoy	0.364955	25	sfrp5	Not applicable	Diversity_too_low_RASCON	1
273	Molino-RioChoy	0.361111	25	hand2	Not applicable	Diversity_too_low_RASCON	1
275	Molino-RioChoy	0.359375	22	poc1a	Not applicable	Diversity_too_low_RASCON	1
291	Molino-RioChoy	0.350878	Not applicable	si:ch211-105d11.1	Not applicable	Diversity_too_low_RASCON	1
305	Molino-RioChoy	0.339286	13	pfdn5	Not applicable	Diversity_too_low_RASCON	1
330	Molino-RioChoy	0.328125	18	wee1	GO:0004674 GO:0005524	Diversity_too_low_RASCON	1
346	Molino-RioChoy	0.321022	Not applicable	fam113	Not applicable	Diversity_too_low_RASCON	1
355	Molino-RioChoy	0.316339	13	shmt2	Not applicable	Diversity_too_low_RASCON	1
360	Molino-RioChoy	0.3125	Not applicable	dmxl1	Not applicable	Diversity_too_low_RASCON	1
408	Molino-RioChoy	0.291667	12	tpt1	Not applicable	Diversity_too_low_RASCON	1
424	Molino-RioChoy	0.281863	2	rffl	Not applicable	Diversity_too_low_RASCON	1
446	Molino-RioChoy	0.270833	APWO02000034.1	dynlt3	Not applicable	Diversity_too_low_RASCON	1
447	Molino-RioChoy	0.270833	Not applicable	asb6	Not applicable	Diversity_too_low_RASCON	1
450	Molino-RioChoy	0.270159	APWO02000181.1	gfi1ab	Not applicable	Rascon-Pachon;Rascon-Tinaja; Molino-Rascon	1
451	Molino-RioChoy	0.268403	7	tmem209	Not applicable	Rascon-Pachon;Rascon-Tinaja; Molino-Rascon	1
454	Molino-RioChoy	0.267361	14	mzt2b	Not applicable	Diversity_too_low_RASCON	1
463	Molino-RioChoy	0.260416	10	rbp5	Not applicable	Diversity_too_low_RASCON	1
467	Molino-RioChoy	0.256663	3	mboat2b	Not applicable	Diversity_too_low_RASCON	1
475	Molino-RioChoy	0.252654	Not applicable	itk	Not applicable	Diversity_too_low_RASCON	1
476	Molino-RioChoy	0.252177	Not applicable	mctp1b	Not applicable	Diversity_too_low_RASCON	1
508	Molino-RioChoy	0.238719	9	pld4	GO:0003824 GO:0016021	Diversity_too_low_RASCON	1
519	Molino-RioChoy	0.232143	APWO02000080.1	eno2	Not applicable	Diversity_too_low_RASCON	1
529	Molino-RioChoy	0.229166	18	mapk12a	Not applicable	Diversity_too_low_RASCON	1
537	Molino-RioChoy	0.225	20	pcp4a	Not applicable	Diversity_too_low_RASCON	1
538	Molino-RioChoy	0.225	APWO02000042.1	papss2b	Not applicable	Diversity_too_low_RioChoy	1
539	Molino-RioChoy	0.225	4	psme2	Not applicable	Diversity_too_low_RASCON	1
540	Molino-RioChoy	0.225	20	map3k7cl	Not applicable	Diversity_too_low_RASCON	1
542	Molino-RioChoy	0.225	14	anapc13	Not applicable	Diversity_too_low_RASCON	1
543	Molino-RioChoy	0.225	3	matn3a	Not applicable	Diversity_too_low_RASCON	1
544	Molino-RioChoy	0.225	Not applicable	shfm1	Not applicable	Diversity_too_low_RASCON	1
545	Molino-RioChoy	0.225	Not applicable	tada3l	Not applicable	Diversity_too_low_RASCON	1
546	Molino-RioChoy	0.225	Not applicable	mbd3b	Not applicable	Diversity_too_low_RASCON	1
552	Molino-RioChoy	0.222857	APWO02000139.1	camk4	Not applicable	Diversity_too_low_RASCON	1
560	Molino-RioChoy	0.217061	17	eps8l3b	Not applicable	Diversity_too_low_RASCON	1
576	Molino-RioChoy	0.209122	6	rhoaa	Not applicable	Diversity_too_low_RASCON	1
581	Molino-RioChoy	0.205935	Not applicable	csmd1a	Not applicable	Diversity_too_low_RASCON	1
588	Molino-RioChoy	0.203073	3	eif5	GO:0003743 GO:0005525	Rascon-Pachon;Rascon-Tinaja	1
590	Molino-RioChoy	0.2	Not applicable	duoxa1	Not applicable	Diversity_too_low_RASCON	1
602	Molino-RioChoy	0.1944	APWO02000139.1	kcmf1	Not applicable	Diversity_too_low_RASCON	1
614	Molino-RioChoy	0.1875	APWO02002179.1	mlx	Not applicable	Diversity_too_low_RASCON	1
619	Molino-RioChoy	0.1875	Not applicable	arl8b	GO:0003924 GO:0005525 GO:0005765 GO:0015031 GO:0031902	Diversity_too_low_RASCON	1
621	Molino-RioChoy	0.1875	Not applicable	pdia6	Not applicable	Diversity_too_low_RASCON	1
625	Molino-RioChoy	0.1875	Not applicable	lztr1	Not applicable	Diversity_too_low_RASCON	1
626	Molino-RioChoy	0.1875	5	rpp21	Not applicable	Diversity_too_low_RASCON	1
635	Molino-RioChoy	0.181955	Not applicable	fam192a	Not applicable	Diversity_too_low_RASCON	1
636	Molino-RioChoy	0.181955	24	wwp2	Not applicable	Diversity_too_low_RASCON	1
640	Molino-RioChoy	0.180379	23	atp6v1c1b	Not applicable	Diversity_too_low_RASCON	1
645	Molino-RioChoy	0.177084	19	mgat4a	Not applicable	Diversity_too_low_RioChoy	1
646	Molino-RioChoy	0.176425	Not applicable	kcna2	Not applicable	Diversity_too_low_RASCON	1
649	Molino-RioChoy	0.174893	Not applicable	banf2	Not applicable	Diversity_too_low_RASCON	1
655	Molino-RioChoy	0.170964	20	aqp11	GO:0015267 GO:0016021	Diversity_too_low_RASCON	1
660	Molino-RioChoy	0.170139	Not applicable	twf1	Not applicable	Diversity_too_low_RASCON	1
662	Molino-RioChoy	0.169643	3	usp12a	Not applicable	Diversity_too_low_RASCON	1
665	Molino-RioChoy	0.169165	Not applicable	nkx2.7	Not applicable	Diversity_too_low_RASCON	1
669	Molino-RioChoy	0.166666	Not applicable	dhdh	Not applicable	Diversity_too_low_RASCON	1
678	Molino-RioChoy	0.160987	5	nr2f6b	Not applicable	Diversity_too_low_RASCON	1
681	Molino-RioChoy	0.158839	3	irf4b	Not applicable	Diversity_too_low_RASCON	1
688	Molino-RioChoy	0.15625	Not applicable	chp2	Not applicable	Diversity_too_low_RASCON	1
689	Molino-RioChoy	0.15625	10	eif1b	Not applicable	Diversity_too_low_RASCON	1
696	Molino-RioChoy	0.15625	21	fabp2	Not applicable	Diversity_too_low_RASCON	1
697	Molino-RioChoy	0.15625	APWO02002391.1	tmem167a	Not applicable	Diversity_too_low_RASCON	1
698	Molino-RioChoy	0.15625	Not applicable	prp19	Not applicable	Diversity_too_low_RASCON	1
699	Molino-RioChoy	0.15625	13	blcap	Not applicable	Diversity_too_low_RASCON	1
710	Molino-RioChoy	0.155606	6	anapc16	Not applicable	Diversity_too_low_RASCON	1
712	Molino-RioChoy	0.155568	17	lactb2		Diversity_too_low_RASCON	1
722	Molino-RioChoy	0.150658	Not applicable	usmg5	Not applicable	Diversity_too_low_RASCON	1
726	Molino-RioChoy	0.148438	16	hnrnpc	Not applicable	Diversity_too_low_RASCON	1
727	Molino-RioChoy	0.147917	6	atp2a1	GO:0005388 GO:0005524 GO:0016021 GO:0033017 GO:0046872	Diversity_too_low_RASCON	1
730	Molino-RioChoy	0.145834	Not applicable	si:dkey-119m17.2	Not applicable	Diversity_too_low_RASCON	1
737	Molino-RioChoy	0.14375	Not applicable	nckipsd	Not applicable	Diversity_too_low_RASCON	1
745	Molino-RioChoy	0.140424	10	wnt4b	Not applicable	Diversity_too_low_RASCON	1
746	Molino-RioChoy	0.139652	Not applicable	csk	Not applicable	Diversity_too_low_RASCON	1
751	Molino-RioChoy	0.135684	20	rbm18	Not applicable	Diversity_too_low_RASCON	1
752	Molino-RioChoy	0.135416	13	gadd45ab	Not applicable	Diversity_too_low_RASCON	1
761	Molino-RioChoy	0.130357	Not applicable	ogn	Not applicable	Diversity_too_low_RASCON	1
764	Molino-RioChoy	0.129107	Not applicable	si:dkey-22l11.6	Not applicable	Diversity_too_low_RASCON	1
768	Molino-RioChoy	0.125	APWO02000139.1	ncs1a	Not applicable	Rascon-Pachon;Rascon-Tinaja; Molino-Rascon	1
769	Molino-RioChoy	0.125	19	tnfsf13b	Not applicable	Rascon-Tinaja	1
771	Molino-RioChoy	0.125	Not applicable	dok6	Not applicable	Diversity_too_low_RASCON	1
772	Molino-RioChoy	0.125	7	bik	Not applicable	Diversity_too_low_RASCON	1
780	Molino-RioChoy	0.125	9	cga	Not applicable	Diversity_too_low_RASCON	1
785	Molino-RioChoy	0.125	Not applicable	h2afz	Not applicable	Diversity_too_low_RASCON	1
786	Molino-RioChoy	0.125	16	cmpk	Not applicable	Diversity_too_low_RASCON	1
788	Molino-RioChoy	0.125	23	hpcal4	Not applicable	Diversity_too_low_RASCON	1
790	Molino-RioChoy	0.125	APWO02001945.1	nelfcd	Not applicable	Diversity_too_low_RioChoy	1
791	Molino-RioChoy	0.125	APWO02000133.1	tmppe	Not applicable	Diversity_too_low_RioChoy	1
792	Molino-RioChoy	0.125	Not applicable	tbc1d31	Not applicable	Diversity_too_low_RASCON	1
793	Molino-RioChoy	0.125	APWO02000028.1	stmn4l	Not applicable	Diversity_too_low_RASCON	1
811	Molino-RioChoy	0.120057	1	efhd1	Not applicable	Diversity_too_low_RASCON	1
814	Molino-RioChoy	0.118809	Not applicable	h3f3a	Not applicable	Diversity_too_low_RASCON	1
825	Molino-RioChoy	0.113279	16	ndufs2	Not applicable	Diversity_too_low_RASCON	1
826	Molino-RioChoy	0.112645	APWO02001772.1	hecw2a	Not applicable	Diversity_too_low_RASCON	1
828	Molino-RioChoy	0.1125	13	gpx1b	Not applicable	Diversity_too_low_RASCON	1
832	Molino-RioChoy	0.111535	15	rgs19	Not applicable	Diversity_too_low_RASCON	1
833	Molino-RioChoy	0.111535	5	rps13	Not applicable	Diversity_too_low_RASCON	1
834	Molino-RioChoy	0.111535	APWO02000101.1	zgc:103625	Not applicable	Diversity_too_low_RASCON	1
838	Molino-RioChoy	0.109512	23	xkr8.3	Not applicable	Rascon-Pachon;Rascon-Tinaja; Molino-Rascon	1
840	Molino-RioChoy	0.109375	3	dnajc5b	Not applicable	Diversity_too_low_RASCON	1
848	Molino-RioChoy	0.107143	Not applicable	arid4b	Not applicable	Diversity_too_low_RASCON	1
852	Molino-RioChoy	0.104592	7	tmem243b	Not applicable	Diversity_too_low_RASCON	1
854	Molino-RioChoy	0.104167	Not applicable	efr3b	Not applicable	Diversity_too_low_RASCON	1
859	Molino-RioChoy	0.104118	APWO02000083.1	rnf151	Not applicable	Diversity_too_low_RASCON	1
860	Molino-RioChoy	0.103074	7	mapk12b	Not applicable	Diversity_too_low_RASCON	1
877	Molino-RioChoy	0.09375	3	dcun1d4	Not applicable	Diversity_too_low_RASCON	1
880	Molino-RioChoy	0.09375	Not applicable	gnaq	Not applicable	Diversity_too_low_RASCON	1
893	Molino-RioChoy	0.0845801	8	klf13	Not applicable	Diversity_too_low_RASCON	1
900	Molino-RioChoy	0.0833333	24	pcgf1	Not applicable	Diversity_too_low_RASCON	1
901	Molino-RioChoy	0.0833333	17	usp45	Not applicable	Diversity_too_low_RASCON	1
903	Molino-RioChoy	0.0833333	4	cox11	Not applicable	Diversity_too_low_RASCON	1
905	Molino-RioChoy	0.0833333	Not applicable	fmnl3	Not applicable	Diversity_too_low_RASCON	1
906	Molino-RioChoy	0.0833333	Not applicable	irx3a	Not applicable	Diversity_too_low_RioChoy	1
907	Molino-RioChoy	0.0833333	18	nr2f2	Not applicable	Diversity_too_low_RioChoy;Diversity_too_low_RASCON	1
908	Molino-RioChoy	0.0833333	16	acer2	Not applicable	Diversity_too_low_RASCON	1
909	Molino-RioChoy	0.0833333	Not applicable	c17orf67	Not applicable	Diversity_too_low_RASCON	1
910	Molino-RioChoy	0.0833333	Not applicable	xpnpep1	Not applicable	Diversity_too_low_RASCON	1
920	Molino-RioChoy	0.0820124	APWO02000129.1	itm2bb	Not applicable	Diversity_too_low_RASCON	1
921	Molino-RioChoy	0.0820124	25	lbh	Not applicable	Diversity_too_low_RASCON	1
927	Molino-RioChoy	0.077803	18	gypc	Not applicable	Diversity_too_low_RASCON	1
930	Molino-RioChoy	0.0744888	Not applicable	prmt2	Not applicable	Diversity_too_low_RASCON	1
931	Molino-RioChoy	0.0729167	APWO02000029.1	paqr3a	Not applicable	Diversity_too_low_RASCON	1
932	Molino-RioChoy	0.0729166	1	usp2a	Not applicable	Rascon-Pachon;Rascon-Tinaja; almost Molino-Rascon	1
934	Molino-RioChoy	0.0729166	14	bada	Not applicable	Diversity_too_low_RASCON	1
940	Molino-RioChoy	0.072702	23	srsf4	Not applicable	Diversity_too_low_RASCON	1
941	Molino-RioChoy	0.0723144	APWO02002089.1	kctd6a	Not applicable	Rascon-Pachon;Rascon-Tinaja; Molino-Rascon	1
944	Molino-RioChoy	0.072039	APWO02000056.1	zgc:194242	Not applicable	Diversity_too_low_RASCON	1
946	Molino-RioChoy	0.0697711	APWO02000032.1	bdnf	Not applicable	Diversity_too_low_RASCON	1
949	Molino-RioChoy	0.0688688	7	rap1b	Not applicable	Diversity_too_low_RASCON	1
950	Molino-RioChoy	0.0688688	15	cnbpa	Not applicable	Diversity_too_low_RASCON	1
957	Molino-RioChoy	0.0651138	11	gnptg	Not applicable	Diversity_too_low_RASCON	1
959	Molino-RioChoy	0.0625	Not applicable	mmd2a	Not applicable	Rascon-Pachon;Rascon-Tinaja; Molino-Rascon	1
960	Molino-RioChoy	0.0625	24	stx3a	Not applicable	Rascon-Pachon;Rascon-Tinaja	1
961	Molino-RioChoy	0.0625	16	chchd7	Not applicable	Rascon-Pachon;Rascon-Tinaja; Molino-Rascon	1
962	Molino-RioChoy	0.0625	13	slc48a1b	Not applicable	Diversity_too_low_RASCON	1
964	Molino-RioChoy	0.0625	3	rpl36a	Not applicable	Diversity_too_low_RASCON	1
965	Molino-RioChoy	0.0625	7	gpr85	Not applicable	Diversity_too_low_RioChoy	1
967	Molino-RioChoy	0.0625	8	bet1l	GO:0015031 GO:0030173	Diversity_too_low_RASCON	1
969	Molino-RioChoy	0.0625	8	cops2	Not applicable	Diversity_too_low_RioChoy	1
973	Molino-RioChoy	0.0625	25	pgam1a	Not applicable	Diversity_too_low_RioChoy;Diversity_too_low_RASCON	1
974	Molino-RioChoy	0.0625	Not applicable	si:dkeyp-72h1.1	Not applicable	Diversity_too_low_RASCON	1
976	Molino-RioChoy	0.0625	19	agr1	Not applicable	Diversity_too_low_RASCON	1
977	Molino-RioChoy	0.0625	Not applicable	zgc:55512	Not applicable	Diversity_too_low_RASCON	1
980	Molino-RioChoy	0.0625	22	ddx19	Not applicable	Diversity_too_low_RASCON	1
982	Molino-RioChoy	0.0625	APWO02000373.1	htr6	Not applicable	Diversity_too_low_RioChoy	1
984	Molino-RioChoy	0.0625	4	snf8	Not applicable	Diversity_too_low_RASCON	1
985	Molino-RioChoy	0.0625	13	si:dkey-19e4.5	Not applicable	Diversity_too_low_RASCON	1
988	Molino-RioChoy	0.0625	Not applicable	sf3b5	Not applicable	Diversity_too_low_RASCON	1
992	Molino-RioChoy	0.0625	Not applicable	smim22	Not applicable	Diversity_too_low_RASCON	1
994	Molino-RioChoy	0.0625	Not applicable	c4bpb	Not applicable	Diversity_too_low_RASCON	1
995	Molino-RioChoy	0.0625	23	anp32e	Not applicable	Diversity_too_low_RioChoy;Diversity_too_low_RASCON	1
997	Molino-RioChoy	0.0625	23	ddx39b	Not applicable	Diversity_too_low_RioChoy	1
998	Molino-RioChoy	0.0625	16	hacd1	Not applicable	Diversity_too_low_RioChoy;Diversity_too_low_RASCON	1
999	Molino-RioChoy	0.0625	5	pfn2	Not applicable	Diversity_too_low_RASCON	1
1000	Molino-RioChoy	0.0625	10	eif1b	Not applicable	Diversity_too_low_RASCON	1
1001	Molino-RioChoy	0.0625	20	alox5ap	Not applicable	Diversity_too_low_RASCON	1
1002	Molino-RioChoy	0.0625	APWO02000062.1	c9orf85		Diversity_too_low_RASCON	1
1003	Molino-RioChoy	0.0625	APWO02001233.1	brms1lb	Not applicable	Diversity_too_low_RASCON	1
1004	Molino-RioChoy	0.0625	Not applicable	nemf	Not applicable	Diversity_too_low_RASCON	1
1005	Molino-RioChoy	0.0625	APWO02002080.1	rbp2a	Not applicable	Diversity_too_low_RASCON	1
1006	Molino-RioChoy	0.0625	Not applicable	hamp	Not applicable	Diversity_too_low_RASCON	1
1007	Molino-RioChoy	0.0625	APWO02001492.1	hagh	Not applicable	Diversity_too_low_RASCON	1
1008	Molino-RioChoy	0.0625	APWO02000049.1	specc1	Not applicable	Diversity_too_low_RASCON	1
1009	Molino-RioChoy	0.0625	15	dlg4b	Not applicable	Diversity_too_low_RASCON	1
1010	Molino-RioChoy	0.0625	APWO02000034.1	calml4a	Not applicable	Diversity_too_low_RASCON	1
1030	Molino-RioChoy	0.0581693	3	tnfsf10	Not applicable	Rascon-Pachon;Rascon-Tinaja; Molino-Rascon	1
1033	Molino-RioChoy	0.0545057	13	cygb2	Not applicable	Diversity_too_low_RASCON	1
1037	Molino-RioChoy	0.0535183	8	mdkb	Not applicable	Rascon-Pachon;Rascon-Tinaja; Molino-Rascon	1
1038	Molino-RioChoy	0.0520833	7	ptprb	GO:0030246	Diversity_too_low_RASCON	1
1039	Molino-RioChoy	0.0508842	19	myl1	Not applicable	Diversity_too_low_RASCON	1
1041	Molino-RioChoy	0.0480862	8	usp3	Not applicable	Rascon-Pachon;Rascon-Tinaja; almost Molino-Rascon	1
1046	Molino-RioChoy	0.0442537	Not applicable	hoxc4	Not applicable	Diversity_too_low_RASCON	1
1047	Molino-RioChoy	0.0428954	14	cldn2	Not applicable	Diversity_too_low_RioChoy	1
1048	Molino-RioChoy	0.0428954	Not applicable	rangrf	Not applicable	Diversity_too_low_RASCON	1
1050	Molino-RioChoy	0.0416667	APWO02000139.1	ccnb1	Not applicable	Rascon-Tinaja	1
1052	Molino-RioChoy	0.0416666	15	ebp	Not applicable	Diversity_too_low_RASCON	1
1054	Molino-RioChoy	0.0411953	10	stmn2a	Not applicable	Diversity_too_low_RASCON	1
1055	Molino-RioChoy	0.0408792	19	abhd13	Not applicable	Diversity_too_low_RASCON	1
1060	Molino-RioChoy	0.0351707	Not applicable	bub1ba	Not applicable	Diversity_too_low_RASCON	1
1061	Molino-RioChoy	0.0351707	3	prkaa2	Not applicable	Diversity_too_low_RASCON	1
1062	Molino-RioChoy	0.0340889	24	fgf20b	Not applicable	Diversity_too_low_RASCON	1
1064	Molino-RioChoy	0.03125	Not applicable	yif1b	Not applicable	Diversity_too_low_RASCON	1
1067	Molino-RioChoy	0.0230046	Not applicable	nexn	Not applicable	Diversity_too_low_RASCON	1
1070	Molino-RioChoy	0.0192585	9	dlst	Not applicable	Diversity_too_low_RioChoy	1
1071	Molino-RioChoy	0.0175853	6	mthfd2l	Not applicable	Diversity_too_low_RASCON	1
1073	Molino-RioChoy	0.015625	8	fibina	Not applicable	Diversity_too_low_RASCON	1
1074	Molino-RioChoy	0.015625	17	rpl7	Not applicable	Diversity_too_low_RASCON	1
1075	Molino-RioChoy	0.0117332	3	bhlhe22	Not applicable	Diversity_too_low_RASCON	1
1077	Molino-RioChoy	0.00784133	8	ldlrad3	GO:0016021	Rascon-Pachon;Rascon-Tinaja; Molino-Rascon	1
1078	Molino-RioChoy	0.00784133	Not applicable	cacfd1	Not applicable	Rascon-Pachon;Rascon-Tinaja; Molino-Rascon	1
1079	Molino-RioChoy	0.00784133	13	arpc4	Not applicable	Diversity_too_low_RioChoy	1
1082	Molino-RioChoy	0.00784133	Not applicable	mc1r	Not applicable	Diversity_too_low_RioChoy;Diversity_too_low_RASCON	1
1084	Molino-RioChoy	0.00784133	22	bcdin3d	Not applicable	Diversity_too_low_RioChoy	1
1085	Molino-RioChoy	0.00784133	9	camk2n1a	Not applicable	Diversity_too_low_RASCON	1
1087	Molino-RioChoy	0.00784133	APWO02000139.1	alad	Not applicable	Diversity_too_low_RioChoy	1
1088	Molino-RioChoy	0.00784133	APWO02000635.1	pdcd4a	Not applicable	Diversity_too_low_RioChoy	1
1089	Molino-RioChoy	0.00784133	Not applicable	c20orf27	Not applicable	Diversity_too_low_RASCON	1
1090	Molino-RioChoy	0.00784133	Not applicable	pde6h	Not applicable	Diversity_too_low_RASCON	1
1101	Molino-RioChoy	0.00392067	23	dlx6a	Not applicable	Rascon-Pachon;Rascon-Tinaja; Molino-Rascon	1
1106	Molino-RioChoy	0	11	jarid2a	Not applicable	Rascon-Pachon;Rascon-Tinaja; almost Molino-Rascon	1
1111	Molino-RioChoy	0	11	s100w	Not applicable	Diversity_too_low_RASCON	1
1112	Molino-RioChoy	0	Not applicable	faap24	Not applicable	Diversity_too_low_RASCON	1
1113	Molino-RioChoy	0	Not applicable	tmsb4x	Not applicable	Diversity_too_low_RASCON	1
1114	Molino-RioChoy	0	19	ybey	Not applicable	Diversity_too_low_RASCON	1
1115	Molino-RioChoy	0	1	si:ch211-267e7.3	Not applicable	Diversity_too_low_RASCON	1
1116	Molino-RioChoy	0	Not applicable	cda	Not applicable	Diversity_too_low_RASCON	1
1117	Molino-RioChoy	0	6	tmem230b	Not applicable	Diversity_too_low_RASCON	1
1118	Molino-RioChoy	0	4	hlfb	Not applicable	Diversity_too_low_RASCON	1
1120	Molino-RioChoy	0	Not applicable	galnt15	Not applicable	Diversity_too_low_RioChoy;Diversity_too_low_RASCON	1
1121	Molino-RioChoy	0	16	sec62	Not applicable	Diversity_too_low_RioChoy	1
1122	Molino-RioChoy	0	APWO02000036.1	ppp1r7	Not applicable	Diversity_too_low_RioChoy	1
1123	Molino-RioChoy	0	9	vsnl1b	Not applicable	Diversity_too_low_RASCON	1
1124	Molino-RioChoy	0	4	med9	GO:0003712 GO:0006357 GO:0016592	Diversity_too_low_RASCON	1
1125	Molino-RioChoy	0	7	ndufb2	Not applicable	Diversity_too_low_RASCON	1
1126	Molino-RioChoy	0	Not applicable	tarbp1	Not applicable	Diversity_too_low_RASCON	1
1127	Molino-RioChoy	0	2	cops6	GO:0000338 GO:0005737 GO:0008180 GO:0008237 GO:0070122	Diversity_too_low_RASCON	1
1128	Molino-RioChoy	0	Not applicable	tmem104	Not applicable	Diversity_too_low_RASCON	1
1129	Molino-RioChoy	0	4	pyyb	Not applicable	Diversity_too_low_RASCON	1
1130	Molino-RioChoy	0	3	ndufb1	GO:0005743 GO:0016021	Diversity_too_low_RASCON	1
1131	Molino-RioChoy	0	Not applicable	saga	Not applicable	Diversity_too_low_RASCON	1
1132	Molino-RioChoy	0	19	map2	Not applicable	Diversity_too_low_RASCON	1
1133	Molino-RioChoy	0	Not applicable	rps29	Not applicable	Diversity_too_low_RASCON	1
6	Molino-Tinaja	0.306878	19	mgat4a	Not applicable	Diversity_too_low_RioChoy	1
13	Molino-Tinaja	0.165758	23	atp6v1c1b	Not applicable	Diversity_too_low_RASCON	1
15	Molino-Tinaja	0.135363	APWO02000080.1	eno2	Not applicable	Diversity_too_low_RASCON	1
18	Molino-Tinaja	0.126365	APWO02000387.1	chmp1a	Not applicable	Diversity_too_low_RioChoy; Molino-Rascon	1
26	Molino-Tinaja	0.0833333	APWO02000387.1	slc10a3	Not applicable	Rascon-Tinaja	1
30	Molino-Tinaja	0.0709761	23	anp32e	Not applicable	Diversity_too_low_RioChoy;Diversity_too_low_RASCON	1
36	Molino-Tinaja	0.0597196	APWO02000139.1	hnrpkl	Not applicable	Diversity_too_low_RioChoy;Diversity_too_low_RASCON	1
38	Molino-Tinaja	0.048057	3	dcun1d4	Not applicable	Diversity_too_low_RASCON	1
39	Molino-Tinaja	0.048057	3	scml4	Not applicable	Diversity_too_low_RioChoy	1
41	Molino-Tinaja	0.048057	Not applicable	twf1	Not applicable	Diversity_too_low_RASCON	1
45	Molino-Tinaja	0.048057	APWO02000032.1	bdnf	Not applicable	Diversity_too_low_RASCON	1
46	Molino-Tinaja	0.048057	9	nkx2.1	Not applicable	Diversity_too_low_RioChoy;Diversity_too_low_RASCON	1
49	Molino-Tinaja	0.0397979	14	cldn2	Not applicable	Diversity_too_low_RioChoy	1
52	Molino-Tinaja	0.0385835	19	abhd13	Not applicable	Diversity_too_low_RASCON	1
57	Molino-Tinaja	0.0148356	APWO02000036.1	ppp1r7	Not applicable	Diversity_too_low_RioChoy	1
60	Molino-Tinaja	0.00926832	18	arpin	Not applicable	RioChoy-Molino;RioChoy-Pachon;RioChoy-Tinaja	1
62	Molino-Tinaja	0.00619094	7	tmem243b	Not applicable	Diversity_too_low_RASCON	1
64	Molino-Tinaja	0.00619094	Not applicable	csk	Not applicable	Diversity_too_low_RASCON	1
66	Molino-Tinaja	0.00619094	Not applicable	syngr2a	Not applicable	Diversity_too_low_RioChoy; Molino-Rascon	1
67	Molino-Tinaja	0.00619094	25	hand2	Not applicable	Diversity_too_low_RASCON	1
3	Pachon-RioChoy	1	24	zdhhc24	Not applicable	Diversity_too_low_RioChoy	1
4	Pachon-RioChoy	1	APWO02000113.1	p2rx5	Not applicable	Diversity_too_low_RioChoy	1
5	Pachon-RioChoy	1	APWO02000139.1	hnrpkl	Not applicable	Diversity_too_low_RioChoy;Diversity_too_low_RASCON	1
6	Pachon-RioChoy	0.944581	APWO02000387.1	chmp1a	Not applicable	Diversity_too_low_RioChoy; Molino-Rascon	1
7	Pachon-RioChoy	0.944291	8	rps17	Not applicable	Diversity_too_low_RioChoy;Diversity_too_low_RASCON	1
10	Pachon-RioChoy	0.861159	18	arpin	Not applicable	RioChoy-Molino;RioChoy-Pachon;RioChoy-Tinaja	1
11	Pachon-RioChoy	0.826635	17	socs6b	Not applicable	RioChoy-Molino;RioChoy-Pachon;RioChoy-Tinaja	1
12	Pachon-RioChoy	0.730551	Not applicable	hs6st1a	Not applicable	***Rascon-Pachon;Rascon-Tinaja; Molino-Rascon; RioChoy-Molino;RioChoy-Pachon	1
15	Pachon-RioChoy	0.714555	2	atp6v0ca	Not applicable	RioChoy-Molino;RioChoy-Pachon;RioChoy-Tinaja	1
20	Pachon-RioChoy	0.659646	24	cart2	Not applicable	RioChoy-Molino;RioChoy-Pachon;RioChoy-Tinaja	1
35	Pachon-RioChoy	0.554238	APWO02000139.1	tbx3a	Not applicable	RioChoy-Molino;RioChoy-Pachon;RioChoy-Tinaja	1
36	Pachon-RioChoy	0.542019	8	cnot2	Not applicable	RioChoy-Molino	1
43	Pachon-RioChoy	0.53226	4	cyp26a1	Not applicable	***Rascon-Pachon;Rascon-Tinaja; Molino-Rascon, almost RioChoy-Pachon; RioChoy-Tinaja; RioChoy-Molino	1
46	Pachon-RioChoy	0.525955	1	nova2	Not applicable	RioChoy-Molino	1
48	Pachon-RioChoy	0.519292	3	bmi1a	Not applicable	Diversity_too_low_RASCON	1
50	Pachon-RioChoy	0.518072	25	rhoua	Not applicable	Diversity_too_low_RASCON	1
55	Pachon-RioChoy	0.507418	Not applicable	adoa	Not applicable	Diversity_too_low_RioChoy;Diversity_too_low_RASCON	1
57	Pachon-RioChoy	0.505257	9	nkx2.1	Not applicable	Diversity_too_low_RioChoy;Diversity_too_low_RASCON	1
59	Pachon-RioChoy	0.503095	22	timm17a	Not applicable	Diversity_too_low_RioChoy	1
73	Pachon-RioChoy	0.475302	Not applicable	ptp4a3	Not applicable	Rascon-Pachon;Rascon-Tinaja	1
74	Pachon-RioChoy	0.475302	APWO02002274.1	ube2e3	Not applicable	Diversity_too_low_RASCON	1
85	Pachon-RioChoy	0.460543	APWO02000139.1	aif1l	Not applicable	RioChoy-Molino	1
86	Pachon-RioChoy	0.458333	18	mt2	Not applicable	Diversity_too_low_RASCON	1
94	Pachon-RioChoy	0.447428	APWO02000139.1	slc31a1	Not applicable	almost RioChoy-Pachon; RioChoy-Molino;RioChoy-Tinaja	1
95	Pachon-RioChoy	0.446818	3	aida	Not applicable	Diversity_too_low_RASCON	1
101	Pachon-RioChoy	0.43214	Not applicable	baalc	Not applicable	RioChoy-Molino	1
113	Pachon-RioChoy	0.415666	13	ddi2	Not applicable	Diversity_too_low_RASCON	1
119	Pachon-RioChoy	0.408317	Not applicable	fth1b	Not applicable	Diversity_too_low_RASCON	1
132	Pachon-RioChoy	0.388078	13	barhl2	Not applicable	Diversity_too_low_RASCON	1
140	Pachon-RioChoy	0.378095	14	ammecr1	Not applicable	Diversity_too_low_RASCON	1
162	Pachon-RioChoy	0.354287	Not applicable	rpl19	Not applicable	RioChoy-Molino	1
169	Pachon-RioChoy	0.344532	5	lsm4	GO:0000398 GO:0000956 GO:0003723 GO:0005681	Rascon-Pachon;Rascon-Tinaja; Molino-Rascon	1
178	Pachon-RioChoy	0.337461	Not applicable	minal	Not applicable	RioChoy-Molino	1
184	Pachon-RioChoy	0.331264	APWO02001009.1	rbm38	Not applicable	Diversity_too_low_RASCON	1
195	Pachon-RioChoy	0.326167	Not applicable	dmxl1	Not applicable	Diversity_too_low_RASCON	1
222	Pachon-RioChoy	0.307692	APWO02000387.1	slc10a3	Not applicable	Rascon-Tinaja	1
224	Pachon-RioChoy	0.306878	12	tpt1	Not applicable	Diversity_too_low_RASCON	1
230	Pachon-RioChoy	0.302256	14	yipf5	Not applicable	Diversity_too_low_RASCON	1
233	Pachon-RioChoy	0.300731	19	hoxd9a	Not applicable	Diversity_too_low_RioChoy	1
242	Pachon-RioChoy	0.293913	6	fabp1b.1	Not applicable	Diversity_too_low_RASCON	1
246	Pachon-RioChoy	0.292082	10	ptpn2a	Not applicable	Rascon-Pachon;Rascon-Tinaja; Molino-Rascon	1
259	Pachon-RioChoy	0.285349	Not applicable	fam113	Not applicable	Diversity_too_low_RASCON	1
271	Pachon-RioChoy	0.27996	22	c1orf50		Diversity_too_low_RASCON	1
273	Pachon-RioChoy	0.27909	4	stx4	Not applicable	Diversity_too_low_RASCON	1
275	Pachon-RioChoy	0.277988	Not applicable	si:dkeyp-84f3.5	Not applicable	RioChoy-Molino	1
281	Pachon-RioChoy	0.271609	3	mboat2b	Not applicable	Diversity_too_low_RASCON	1
283	Pachon-RioChoy	0.271277	Not applicable	si:ch211-105d11.1	Not applicable	Diversity_too_low_RASCON	1
285	Pachon-RioChoy	0.270833	Not applicable	itk	Not applicable	Diversity_too_low_RASCON	1
287	Pachon-RioChoy	0.270114	18	wee1	GO:0004674 GO:0005524	Diversity_too_low_RASCON	1
293	Pachon-RioChoy	0.267067	8	calml4b	Not applicable	Diversity_too_low_RASCON	1
313	Pachon-RioChoy	0.259437	APWO02000032.1	bdnf	Not applicable	Diversity_too_low_RASCON	1
327	Pachon-RioChoy	0.250905	2	rffl	Not applicable	Diversity_too_low_RASCON	1
331	Pachon-RioChoy	0.249061	Not applicable	mctp1b	Not applicable	Diversity_too_low_RASCON	1
337	Pachon-RioChoy	0.247115	25	hand2	Not applicable	Diversity_too_low_RASCON	1
347	Pachon-RioChoy	0.241398	7	tmem209	Not applicable	Rascon-Pachon;Rascon-Tinaja; Molino-Rascon	1
354	Pachon-RioChoy	0.239732	4	psme2	Not applicable	Diversity_too_low_RASCON	1
355	Pachon-RioChoy	0.239732	17	eps8l3b	Not applicable	Diversity_too_low_RASCON	1
356	Pachon-RioChoy	0.239732	14	anapc13	Not applicable	Diversity_too_low_RASCON	1
357	Pachon-RioChoy	0.239732	Not applicable	shfm1	Not applicable	Diversity_too_low_RASCON	1
358	Pachon-RioChoy	0.239732	Not applicable	tada3l	Not applicable	Diversity_too_low_RASCON	1
367	Pachon-RioChoy	0.237456	3	eif5	GO:0003743 GO:0005525	Rascon-Pachon;Rascon-Tinaja	1
371	Pachon-RioChoy	0.234377	23	ubfd1	Not applicable	Diversity_too_low_RASCON	1
391	Pachon-RioChoy	0.225	20	pcp4a	Not applicable	Diversity_too_low_RASCON	1
392	Pachon-RioChoy	0.225	20	map3k7cl	Not applicable	Diversity_too_low_RASCON	1
393	Pachon-RioChoy	0.225	6	rhoaa	Not applicable	Diversity_too_low_RASCON	1
406	Pachon-RioChoy	0.217977	Not applicable	nkx2.7	Not applicable	Diversity_too_low_RASCON	1
413	Pachon-RioChoy	0.216507	Not applicable	duoxa1	Not applicable	Diversity_too_low_RASCON	1
434	Pachon-RioChoy	0.209002	APWO02000181.1	gfi1ab	Not applicable	Rascon-Pachon;Rascon-Tinaja; Molino-Rascon	1
436	Pachon-RioChoy	0.208678	23	atp6v1c1b	Not applicable	Diversity_too_low_RASCON	1
440	Pachon-RioChoy	0.207254	9	pax9	GO:0003677 GO:0003700 GO:0005634 GO:0009887	Diversity_too_low_RASCON	1
445	Pachon-RioChoy	0.205491	6	pqbp1	Not applicable	Diversity_too_low_RASCON	1
464	Pachon-RioChoy	0.199354	Not applicable	pdia6	Not applicable	Diversity_too_low_RASCON	1
466	Pachon-RioChoy	0.199354	5	rpp21	Not applicable	Diversity_too_low_RASCON	1
490	Pachon-RioChoy	0.1875	Not applicable	lztr1	Not applicable	Diversity_too_low_RASCON	1
499	Pachon-RioChoy	0.184156	10	rbp5	Not applicable	Diversity_too_low_RASCON	1
502	Pachon-RioChoy	0.181955	24	wwp2	Not applicable	Diversity_too_low_RASCON	1
508	Pachon-RioChoy	0.179281	Not applicable	dhdh	Not applicable	Diversity_too_low_RASCON	1
516	Pachon-RioChoy	0.175069	3	irf4b	Not applicable	Diversity_too_low_RASCON	1
528	Pachon-RioChoy	0.170232	10	eif1b	Not applicable	Diversity_too_low_RASCON	1
529	Pachon-RioChoy	0.170232	21	fabp2	Not applicable	Diversity_too_low_RASCON	1
530	Pachon-RioChoy	0.170232	13	blcap	Not applicable	Diversity_too_low_RASCON	1
537	Pachon-RioChoy	0.169523	APWO02000139.1	camk4	Not applicable	Diversity_too_low_RASCON	1
538	Pachon-RioChoy	0.168999	17	lactb2		Diversity_too_low_RASCON	1
541	Pachon-RioChoy	0.167542	6	anapc16	Not applicable	Diversity_too_low_RASCON	1
542	Pachon-RioChoy	0.167358	Not applicable	prp19	Not applicable	Diversity_too_low_RASCON	1
543	Pachon-RioChoy	0.166966	Not applicable	chp2	Not applicable	Diversity_too_low_RASCON	1
559	Pachon-RioChoy	0.160498	18	mapk12a	Not applicable	Diversity_too_low_RASCON	1
560	Pachon-RioChoy	0.160078	16	hnrnpc	Not applicable	Diversity_too_low_RASCON	1
567	Pachon-RioChoy	0.158005	20	aqp11	GO:0015267 GO:0016021	Diversity_too_low_RASCON	1
570	Pachon-RioChoy	0.156585	25	sfrp5	Not applicable	Diversity_too_low_RASCON	1
576	Pachon-RioChoy	0.15625	APWO02002391.1	tmem167a	Not applicable	Diversity_too_low_RASCON	1
578	Pachon-RioChoy	0.155354	Not applicable	nckipsd	Not applicable	Diversity_too_low_RASCON	1
585	Pachon-RioChoy	0.150837	20	rbm18	Not applicable	Diversity_too_low_RASCON	1
595	Pachon-RioChoy	0.147298	4	kctd17	Not applicable	Rascon-Pachon;Rascon-Tinaja	1
597	Pachon-RioChoy	0.146888	Not applicable	asb6	Not applicable	Diversity_too_low_RASCON	1
598	Pachon-RioChoy	0.146518	Not applicable	twf1	Not applicable	Diversity_too_low_RASCON	1
602	Pachon-RioChoy	0.145496	APWO02000083.1	rnf151	Not applicable	Diversity_too_low_RASCON	1
603	Pachon-RioChoy	0.144938	Not applicable	csmd1a	Not applicable	Diversity_too_low_RASCON	1
607	Pachon-RioChoy	0.143793	13	gadd45ab	Not applicable	Diversity_too_low_RASCON	1
610	Pachon-RioChoy	0.14363	1	meox2a	Not applicable	Diversity_too_low_RASCON	1
613	Pachon-RioChoy	0.142319	13	shmt2	Not applicable	Diversity_too_low_RASCON	1
616	Pachon-RioChoy	0.14125	Not applicable	si:dkey-22l11.6	Not applicable	Diversity_too_low_RASCON	1
621	Pachon-RioChoy	0.138895	14	mzt2b	Not applicable	Diversity_too_low_RASCON	1
627	Pachon-RioChoy	0.136491	APWO02002179.1	mlx	Not applicable	Diversity_too_low_RASCON	1
629	Pachon-RioChoy	0.136146	16	ndufs2	Not applicable	Diversity_too_low_RASCON	1
631	Pachon-RioChoy	0.135363	7	bik	Not applicable	Diversity_too_low_RASCON	1
634	Pachon-RioChoy	0.135363	9	cga	Not applicable	Diversity_too_low_RASCON	1
638	Pachon-RioChoy	0.135363	APWO02000133.1	tmppe	Not applicable	Diversity_too_low_RioChoy	1
643	Pachon-RioChoy	0.134836	Not applicable	arl8b	GO:0003924 GO:0005525 GO:0005765 GO:0015031 GO:0031902	Diversity_too_low_RASCON	1
646	Pachon-RioChoy	0.133793	Not applicable	tmem14a	Not applicable	Diversity_too_low_RASCON	1
651	Pachon-RioChoy	0.132268	5	nr2f6b	Not applicable	Diversity_too_low_RASCON	1
659	Pachon-RioChoy	0.130475	9	pld4	GO:0003824 GO:0016021	Diversity_too_low_RASCON	1
668	Pachon-RioChoy	0.126106	Not applicable	kcna2	Not applicable	Diversity_too_low_RASCON	1
669	Pachon-RioChoy	0.126039	13	gpx1b	Not applicable	Diversity_too_low_RASCON	1
670	Pachon-RioChoy	0.124677	APWO02000139.1	kcmf1	Not applicable	Diversity_too_low_RASCON	1
673	Pachon-RioChoy	0.122961	7	tmem243b	Not applicable	Diversity_too_low_RASCON	1
675	Pachon-RioChoy	0.122961	APWO02000042.1	papss2b	Not applicable	Diversity_too_low_RioChoy	1
677	Pachon-RioChoy	0.122961	Not applicable	mbd3b	Not applicable	Diversity_too_low_RASCON	1
678	Pachon-RioChoy	0.122805	13	pfdn5	Not applicable	Diversity_too_low_RASCON	1
683	Pachon-RioChoy	0.120948	Not applicable	csk	Not applicable	Diversity_too_low_RASCON	1
685	Pachon-RioChoy	0.120604	3	dnajc5b	Not applicable	Diversity_too_low_RASCON	1
696	Pachon-RioChoy	0.11732	Not applicable	h3f3a	Not applicable	Diversity_too_low_RASCON	1
718	Pachon-RioChoy	0.111874	8	klf13	Not applicable	Diversity_too_low_RASCON	1
721	Pachon-RioChoy	0.111535	15	rgs19	Not applicable	Diversity_too_low_RASCON	1
723	Pachon-RioChoy	0.111078	22	poc1a	Not applicable	Diversity_too_low_RASCON	1
731	Pachon-RioChoy	0.108472	Not applicable	si:dkey-119m17.2	Not applicable	Diversity_too_low_RASCON	1
745	Pachon-RioChoy	0.10317	3	dcun1d4	Not applicable	Diversity_too_low_RASCON	1
750	Pachon-RioChoy	0.102772	Not applicable	banf2	Not applicable	Diversity_too_low_RASCON	1
760	Pachon-RioChoy	0.0976474	1	efhd1	Not applicable	Diversity_too_low_RASCON	1
763	Pachon-RioChoy	0.0964051	15	cnbpa	Not applicable	Diversity_too_low_RASCON	1
764	Pachon-RioChoy	0.0964051	Not applicable	c17orf67	Not applicable	Diversity_too_low_RASCON	1
773	Pachon-RioChoy	0.094405	APWO02000034.1	dynlt3	Not applicable	Diversity_too_low_RASCON	1
777	Pachon-RioChoy	0.0936515	APWO02000080.1	eno2	Not applicable	Diversity_too_low_RASCON	1
780	Pachon-RioChoy	0.0926371	APWO02002089.1	kctd6a	Not applicable	Rascon-Pachon;Rascon-Tinaja; Molino-Rascon	1
784	Pachon-RioChoy	0.0921737	Not applicable	h2afz	Not applicable	Diversity_too_low_RASCON	1
785	Pachon-RioChoy	0.0917837	APWO02000129.1	itm2bb	Not applicable	Diversity_too_low_RASCON	1
786	Pachon-RioChoy	0.0917837	25	lbh	Not applicable	Diversity_too_low_RASCON	1
793	Pachon-RioChoy	0.0899439	18	gypc	Not applicable	Diversity_too_low_RASCON	1
799	Pachon-RioChoy	0.086972	Not applicable	usmg5	Not applicable	Diversity_too_low_RASCON	1
806	Pachon-RioChoy	0.0856172	Not applicable	ogn	Not applicable	Diversity_too_low_RASCON	1
807	Pachon-RioChoy	0.0852484	Not applicable	arid4b	Not applicable	Diversity_too_low_RASCON	1
814	Pachon-RioChoy	0.0836906	14	bada	Not applicable	Diversity_too_low_RASCON	1
817	Pachon-RioChoy	0.0833333	Not applicable	irx3a	Not applicable	Diversity_too_low_RioChoy	1
818	Pachon-RioChoy	0.0833333	18	nr2f2	Not applicable	Diversity_too_low_RioChoy;Diversity_too_low_RASCON	1
833	Pachon-RioChoy	0.0786231	7	mapk12b	Not applicable	Diversity_too_low_RASCON	1
837	Pachon-RioChoy	0.0777256	APWO02001945.1	nelfcd	Not applicable	Diversity_too_low_RioChoy	1
839	Pachon-RioChoy	0.0773903	3	usp12a	Not applicable	Diversity_too_low_RASCON	1
846	Pachon-RioChoy	0.0736475	19	tnfsf13b	Not applicable	Rascon-Tinaja	1
850	Pachon-RioChoy	0.0726302	Not applicable	gnaq	Not applicable	Diversity_too_low_RASCON	1
851	Pachon-RioChoy	0.0709761	16	chchd7	Not applicable	Rascon-Pachon;Rascon-Tinaja; Molino-Rascon	1
853	Pachon-RioChoy	0.0709761	3	rpl36a	Not applicable	Diversity_too_low_RASCON	1
856	Pachon-RioChoy	0.0709761	14	cldn2	Not applicable	Diversity_too_low_RioChoy	1
857	Pachon-RioChoy	0.0709761	19	agr1	Not applicable	Diversity_too_low_RASCON	1
860	Pachon-RioChoy	0.0709761	13	si:dkey-19e4.5	Not applicable	Diversity_too_low_RASCON	1
862	Pachon-RioChoy	0.0709761	Not applicable	sf3b5	Not applicable	Diversity_too_low_RASCON	1
865	Pachon-RioChoy	0.0709761	Not applicable	smim22	Not applicable	Diversity_too_low_RASCON	1
867	Pachon-RioChoy	0.0709761	16	hacd1	Not applicable	Diversity_too_low_RioChoy;Diversity_too_low_RASCON	1
868	Pachon-RioChoy	0.0709761	10	eif1b	Not applicable	Diversity_too_low_RASCON	1
869	Pachon-RioChoy	0.0709761	20	alox5ap	Not applicable	Diversity_too_low_RASCON	1
870	Pachon-RioChoy	0.0709761	Not applicable	nemf	Not applicable	Diversity_too_low_RASCON	1
871	Pachon-RioChoy	0.0709761	APWO02002080.1	rbp2a	Not applicable	Diversity_too_low_RASCON	1
872	Pachon-RioChoy	0.0709761	APWO02001492.1	hagh	Not applicable	Diversity_too_low_RASCON	1
873	Pachon-RioChoy	0.0709761	Not applicable	rangrf	Not applicable	Diversity_too_low_RASCON	1
874	Pachon-RioChoy	0.0709761	15	dlg4b	Not applicable	Diversity_too_low_RASCON	1
888	Pachon-RioChoy	0.070794	Not applicable	fam192a	Not applicable	Diversity_too_low_RASCON	1
889	Pachon-RioChoy	0.070777	APWO02000139.1	ncs1a	Not applicable	Rascon-Pachon;Rascon-Tinaja; Molino-Rascon	1
890	Pachon-RioChoy	0.070777	Not applicable	dok6	Not applicable	Diversity_too_low_RASCON	1
895	Pachon-RioChoy	0.070777	23	hpcal4	Not applicable	Diversity_too_low_RASCON	1
897	Pachon-RioChoy	0.070777	Not applicable	tbc1d31	Not applicable	Diversity_too_low_RASCON	1
901	Pachon-RioChoy	0.0691882	APWO02000056.1	zgc:194242	Not applicable	Diversity_too_low_RASCON	1
908	Pachon-RioChoy	0.066278	5	rps13	Not applicable	Diversity_too_low_RASCON	1
909	Pachon-RioChoy	0.066278	APWO02000101.1	zgc:103625	Not applicable	Diversity_too_low_RASCON	1
916	Pachon-RioChoy	0.0645762	3	matn3a	Not applicable	Diversity_too_low_RASCON	1
917	Pachon-RioChoy	0.0643559	19	myl1	Not applicable	Diversity_too_low_RASCON	1
918	Pachon-RioChoy	0.0642637	23	srsf4	Not applicable	Diversity_too_low_RASCON	1
924	Pachon-RioChoy	0.0626223	Not applicable	prmt2	Not applicable	Diversity_too_low_RASCON	1
925	Pachon-RioChoy	0.0625	APWO02000373.1	htr6	Not applicable	Diversity_too_low_RioChoy	1
926	Pachon-RioChoy	0.0625	APWO02000049.1	specc1	Not applicable	Diversity_too_low_RASCON	1
932	Pachon-RioChoy	0.0589249	10	wnt4b	Not applicable	Diversity_too_low_RASCON	1
945	Pachon-RioChoy	0.0539926	Not applicable	efr3b	Not applicable	Diversity_too_low_RASCON	1
948	Pachon-RioChoy	0.0534592	3	tnfsf10	Not applicable	Rascon-Pachon;Rascon-Tinaja; Molino-Rascon	1
950	Pachon-RioChoy	0.0531871	APWO02000029.1	paqr3a	Not applicable	Diversity_too_low_RASCON	1
951	Pachon-RioChoy	0.0522626	10	stmn2a	Not applicable	Diversity_too_low_RASCON	1
956	Pachon-RioChoy	0.051298	24	pcgf1	Not applicable	Diversity_too_low_RASCON	1
958	Pachon-RioChoy	0.051298	4	cox11	Not applicable	Diversity_too_low_RASCON	1
959	Pachon-RioChoy	0.051298	Not applicable	fmnl3	Not applicable	Diversity_too_low_RASCON	1
960	Pachon-RioChoy	0.051298	7	rap1b	Not applicable	Diversity_too_low_RASCON	1
961	Pachon-RioChoy	0.051298	Not applicable	xpnpep1	Not applicable	Diversity_too_low_RASCON	1
963	Pachon-RioChoy	0.051162	APWO02000028.1	stmn4l	Not applicable	Diversity_too_low_RASCON	1
964	Pachon-RioChoy	0.0509407	23	xkr8.3	Not applicable	Rascon-Pachon;Rascon-Tinaja; Molino-Rascon	1
966	Pachon-RioChoy	0.0502786	7	ptprb	GO:0030246	Diversity_too_low_RASCON	1
974	Pachon-RioChoy	0.048057	19	bbs5	Not applicable	Diversity_too_low_RioChoy	1
975	Pachon-RioChoy	0.0478594	8	mdkb	Not applicable	Rascon-Pachon;Rascon-Tinaja; Molino-Rascon	1
976	Pachon-RioChoy	0.0477834	11	gnptg	Not applicable	Diversity_too_low_RASCON	1
979	Pachon-RioChoy	0.0470944	6	atp2a1	GO:0005388 GO:0005524 GO:0016021 GO:0033017 GO:0046872	Diversity_too_low_RASCON	1
980	Pachon-RioChoy	0.0470497	13	cygb2	Not applicable	Diversity_too_low_RASCON	1
981	Pachon-RioChoy	0.0465116	Not applicable	hoxc4	Not applicable	Diversity_too_low_RASCON	1
992	Pachon-RioChoy	0.0429059	Not applicable	bub1ba	Not applicable	Diversity_too_low_RASCON	1
1006	Pachon-RioChoy	0.0385835	24	stx3a	Not applicable	Rascon-Pachon;Rascon-Tinaja	1
1007	Pachon-RioChoy	0.0385835	13	slc48a1b	Not applicable	Diversity_too_low_RASCON	1
1008	Pachon-RioChoy	0.0385835	8	bet1l	GO:0015031 GO:0030173	Diversity_too_low_RASCON	1
1010	Pachon-RioChoy	0.0385835	8	cops2	Not applicable	Diversity_too_low_RioChoy	1
1011	Pachon-RioChoy	0.0385835	Not applicable	si:dkeyp-72h1.1	Not applicable	Diversity_too_low_RASCON	1
1012	Pachon-RioChoy	0.0385835	19	mgat4a	Not applicable	Diversity_too_low_RioChoy	1
1013	Pachon-RioChoy	0.0385835	Not applicable	zgc:55512	Not applicable	Diversity_too_low_RASCON	1
1014	Pachon-RioChoy	0.0385835	22	ddx19	Not applicable	Diversity_too_low_RASCON	1
1015	Pachon-RioChoy	0.0385835	4	snf8	Not applicable	Diversity_too_low_RASCON	1
1018	Pachon-RioChoy	0.0385835	23	ddx39b	Not applicable	Diversity_too_low_RioChoy	1
1019	Pachon-RioChoy	0.0385835	APWO02000062.1	c9orf85		Diversity_too_low_RASCON	1
1020	Pachon-RioChoy	0.0385835	APWO02001772.1	hecw2a	Not applicable	Diversity_too_low_RASCON	1
1021	Pachon-RioChoy	0.0385835	Not applicable	hamp	Not applicable	Diversity_too_low_RASCON	1
1022	Pachon-RioChoy	0.0385835	APWO02000034.1	calml4a	Not applicable	Diversity_too_low_RASCON	1
1026	Pachon-RioChoy	0.038484	16	cmpk	Not applicable	Diversity_too_low_RASCON	1
1029	Pachon-RioChoy	0.0382337	24	fgf20b	Not applicable	Diversity_too_low_RASCON	1
1030	Pachon-RioChoy	0.0381679	Not applicable	sh3rf3	Not applicable	Diversity_too_low_RASCON	1
1033	Pachon-RioChoy	0.0363441	8	usp3	Not applicable	Rascon-Pachon;Rascon-Tinaja; almost Molino-Rascon	1
1038	Pachon-RioChoy	0.0343455	7	gpr85	Not applicable	Diversity_too_low_RioChoy	1
1041	Pachon-RioChoy	0.032105	Not applicable	mmd2a	Not applicable	Rascon-Pachon;Rascon-Tinaja; Molino-Rascon	1
1043	Pachon-RioChoy	0.0320242	1	usp2a	Not applicable	Rascon-Pachon;Rascon-Tinaja; almost Molino-Rascon	1
1044	Pachon-RioChoy	0.0306675	Not applicable	yif1b	Not applicable	Diversity_too_low_RASCON	1
1045	Pachon-RioChoy	0.0306675	3	prkaa2	Not applicable	Diversity_too_low_RASCON	1
1047	Pachon-RioChoy	0.0302832	15	ebp	Not applicable	Diversity_too_low_RASCON	1
1050	Pachon-RioChoy	0.0294627	8	fibina	Not applicable	Diversity_too_low_RASCON	1
1053	Pachon-RioChoy	0.0287445	17	usp45	Not applicable	Diversity_too_low_RASCON	1
1054	Pachon-RioChoy	0.0283898	APWO02000139.1	ccnb1	Not applicable	Rascon-Tinaja	1
1059	Pachon-RioChoy	0.027786	5	pfn2	Not applicable	Diversity_too_low_RASCON	1
1060	Pachon-RioChoy	0.027786	APWO02001233.1	brms1lb	Not applicable	Diversity_too_low_RASCON	1
1062	Pachon-RioChoy	0.027124	15	hoxc12a	Not applicable	Diversity_too_low_RioChoy	1
1064	Pachon-RioChoy	0.0239747	17	rpl7	Not applicable	Diversity_too_low_RASCON	1
1072	Pachon-RioChoy	0.0199744	3	bhlhe22	Not applicable	Diversity_too_low_RASCON	1
1073	Pachon-RioChoy	0.019148	Not applicable	c4bpb	Not applicable	Diversity_too_low_RASCON	1
1074	Pachon-RioChoy	0.0176219	Not applicable	nexn	Not applicable	Diversity_too_low_RASCON	1
1075	Pachon-RioChoy	0.0169084	6	mthfd2l	Not applicable	Diversity_too_low_RASCON	1
1078	Pachon-RioChoy	0.0148356	13	arpc4	Not applicable	Diversity_too_low_RioChoy	1
1080	Pachon-RioChoy	0.0148356	Not applicable	mc1r	Not applicable	Diversity_too_low_RioChoy;Diversity_too_low_RASCON	1
1082	Pachon-RioChoy	0.0148356	APWO02000139.1	alad	Not applicable	Diversity_too_low_RioChoy	1
1083	Pachon-RioChoy	0.0148356	APWO02000635.1	pdcd4a	Not applicable	Diversity_too_low_RioChoy	1
1084	Pachon-RioChoy	0.0148356	Not applicable	pde6h	Not applicable	Diversity_too_low_RASCON	1
1088	Pachon-RioChoy	0.013256	9	dlst	Not applicable	Diversity_too_low_RioChoy	1
1089	Pachon-RioChoy	0.0127247	19	abhd13	Not applicable	Diversity_too_low_RASCON	1
1093	Pachon-RioChoy	0.0123457	1	si:ch211-267e7.3	Not applicable	Diversity_too_low_RASCON	1
1094	Pachon-RioChoy	0.0123457	Not applicable	cda	Not applicable	Diversity_too_low_RASCON	1
1095	Pachon-RioChoy	0.0123457	6	tmem230b	Not applicable	Diversity_too_low_RASCON	1
1096	Pachon-RioChoy	0.0123457	4	med9	GO:0003712 GO:0006357 GO:0016592	Diversity_too_low_RASCON	1
1097	Pachon-RioChoy	0.0123457	Not applicable	tarbp1	Not applicable	Diversity_too_low_RASCON	1
1098	Pachon-RioChoy	0.0123457	2	cops6	GO:0000338 GO:0005737 GO:0008180 GO:0008237 GO:0070122	Diversity_too_low_RASCON	1
1099	Pachon-RioChoy	0.0123457	4	pyyb	Not applicable	Diversity_too_low_RASCON	1
1103	Pachon-RioChoy	0.010908	7	ndufb2	Not applicable	Diversity_too_low_RASCON	1
1104	Pachon-RioChoy	0.0105133	8	ldlrad3	GO:0016021	Rascon-Pachon;Rascon-Tinaja; Molino-Rascon	1
1105	Pachon-RioChoy	0.0105133	Not applicable	cacfd1	Not applicable	Rascon-Pachon;Rascon-Tinaja; Molino-Rascon	1
1108	Pachon-RioChoy	0.0105133	22	bcdin3d	Not applicable	Diversity_too_low_RioChoy	1
1109	Pachon-RioChoy	0.0105133	9	camk2n1a	Not applicable	Diversity_too_low_RASCON	1
1110	Pachon-RioChoy	0.0105133	10	gbx1	Not applicable	Diversity_too_low_RioChoy	1
1113	Pachon-RioChoy	0.0102941	11	jarid2a	Not applicable	Rascon-Pachon;Rascon-Tinaja; almost Molino-Rascon	1
1116	Pachon-RioChoy	0.00926832	Not applicable	faap24	Not applicable	Diversity_too_low_RASCON	1
1117	Pachon-RioChoy	0.00926832	Not applicable	tmsb4x	Not applicable	Diversity_too_low_RASCON	1
1119	Pachon-RioChoy	0.00926832	4	hlfb	Not applicable	Diversity_too_low_RASCON	1
1120	Pachon-RioChoy	0.00926832	7	ucn3l	Not applicable	Diversity_too_low_RASCON	1
1121	Pachon-RioChoy	0.00926832	16	sec62	Not applicable	Diversity_too_low_RioChoy	1
1122	Pachon-RioChoy	0.00926832	9	vsnl1b	Not applicable	Diversity_too_low_RASCON	1
1123	Pachon-RioChoy	0.00926832	3	ndufb1	GO:0005743 GO:0016021	Diversity_too_low_RASCON	1
1124	Pachon-RioChoy	0.00926832	19	map2	Not applicable	Diversity_too_low_RASCON	1
1125	Pachon-RioChoy	0.00926832	Not applicable	rps29	Not applicable	Diversity_too_low_RASCON	1
1129	Pachon-RioChoy	0.00907249	Not applicable	c20orf27	Not applicable	Diversity_too_low_RASCON	1
1133	Pachon-RioChoy	0.00824253	11	s100w	Not applicable	Diversity_too_low_RASCON	1
1134	Pachon-RioChoy	0.00824253	19	ybey	Not applicable	Diversity_too_low_RASCON	1
1140	Pachon-RioChoy	0.00784133	2	spry1	Not applicable	Diversity_too_low_RioChoy	1
1141	Pachon-RioChoy	0.00784133	Not applicable	galnt15	Not applicable	Diversity_too_low_RioChoy;Diversity_too_low_RASCON	1
1142	Pachon-RioChoy	0.00784133	18	rap2b	Not applicable	Diversity_too_low_RioChoy;Diversity_too_low_RASCON	1
1145	Pachon-RioChoy	0.00727328	23	dlx6a	Not applicable	Rascon-Pachon;Rascon-Tinaja; Molino-Rascon	1
1150	Pachon-RioChoy	0.00619094	Not applicable	sh3bgr	Not applicable	Rascon-Pachon;Rascon-Tinaja; Molino-Rascon	1
1151	Pachon-RioChoy	0.00619094	Not applicable	hbz	Not applicable	Rascon-Pachon;Rascon-Tinaja; Molino-Rascon	1
1152	Pachon-RioChoy	0.00619094	Not applicable	mtp	Not applicable	Rascon-Pachon;Rascon-Tinaja; almost Molino-Rascon	1
1154	Pachon-RioChoy	0.00619094	13	smx5	Not applicable	Diversity_too_low_RASCON	1
1156	Pachon-RioChoy	0.00619094	3	scml4	Not applicable	Diversity_too_low_RioChoy	1
1159	Pachon-RioChoy	0.00619094	Not applicable	jun	Not applicable	Diversity_too_low_RASCON	1
1160	Pachon-RioChoy	0.00619094	3	rpl21	Not applicable	Diversity_too_low_RioChoy;Diversity_too_low_RASCON	1
1161	Pachon-RioChoy	0.00619094	3	apodb	Not applicable	Diversity_too_low_RioChoy	1
1162	Pachon-RioChoy	0.00619094	3	dap	Not applicable	Diversity_too_low_RASCON	1
1164	Pachon-RioChoy	0.00619094	7	mrps33	Not applicable	Diversity_too_low_RASCON	1
1165	Pachon-RioChoy	0.00619094	Not applicable	iapp	Not applicable	Diversity_too_low_RASCON	1
1167	Pachon-RioChoy	0.00619094	APWO02000111.1	rpl26	Not applicable	Diversity_too_low_RioChoy	1
1168	Pachon-RioChoy	0.00619094	Not applicable	b4galnt4a	Not applicable	Diversity_too_low_RioChoy;Diversity_too_low_RASCON	1
1172	Pachon-RioChoy	0.00619094	25	morn4	Not applicable	Diversity_too_low_RioChoy	1
1173	Pachon-RioChoy	0.00619094	25	eif4e1c	Not applicable	Diversity_too_low_RioChoy;Diversity_too_low_RASCON	1
1175	Pachon-RioChoy	0.00619094	18	tmem243a	Not applicable	Diversity_too_low_RioChoy; Molino-Rascon	1
1176	Pachon-RioChoy	0.00619094	18	pdf	Not applicable	Diversity_too_low_RioChoy;Diversity_too_low_RASCON	1
1178	Pachon-RioChoy	0.00619094	24	polr2c	Not applicable	Diversity_too_low_RioChoy	1
1180	Pachon-RioChoy	0.00619094	Not applicable	tnni1al	Not applicable	Diversity_too_low_RioChoy;Diversity_too_low_RASCON	1
1181	Pachon-RioChoy	0.00619094	24	polr2gl	Not applicable	Diversity_too_low_RioChoy	1
1182	Pachon-RioChoy	0.00619094	14	fosl1b	Not applicable	Diversity_too_low_RASCON	1
1184	Pachon-RioChoy	0.00619094	14	prrg3	GO:0005509 GO:0005576 GO:0016021	Diversity_too_low_RioChoy;Diversity_too_low_RASCON	1
1189	Pachon-RioChoy	0.00619094	Not applicable	fam19a5a	Not applicable	Diversity_too_low_RASCON	1
1191	Pachon-RioChoy	0.00619094	Not applicable	dlx2a	GO:0000981 GO:0003677 GO:0005634	Diversity_too_low_RioChoy	1
1193	Pachon-RioChoy	0.00619094	16	rps4x	Not applicable	Diversity_too_low_RioChoy;Diversity_too_low_RASCON	1
1194	Pachon-RioChoy	0.00619094	22	gpx1a	Not applicable	Diversity_too_low_RASCON	1
1195	Pachon-RioChoy	0.00619094	22	brk1	GO:0005856 GO:0007015 GO:0031209 GO:0044877	Diversity_too_low_RASCON	1
1196	Pachon-RioChoy	0.00619094	Not applicable	nppa	Not applicable	Diversity_too_low_RioChoy	1
1197	Pachon-RioChoy	0.00619094	6	tprg1l	Not applicable	Diversity_too_low_RASCON	1
1199	Pachon-RioChoy	0.00619094	6	stc1	Not applicable	Diversity_too_low_RioChoy;Diversity_too_low_RASCON	1
1201	Pachon-RioChoy	0.00619094	15	dpm1	Not applicable	Diversity_too_low_RioChoy	1
1202	Pachon-RioChoy	0.00619094	15	oard1	Not applicable	Diversity_too_low_RioChoy	1
1203	Pachon-RioChoy	0.00619094	15	atp6ap1lb	Not applicable	Diversity_too_low_RioChoy;Diversity_too_low_RASCON	1
1204	Pachon-RioChoy	0.00619094	15	taf13	Not applicable	Diversity_too_low_RioChoy;Diversity_too_low_RASCON	1
1205	Pachon-RioChoy	0.00619094	Not applicable	adgrv1	Not applicable	Diversity_too_low_RioChoy	1
1206	Pachon-RioChoy	0.00619094	9	rhob	GO:0003924 GO:0005525 GO:0007264	Diversity_too_low_RioChoy	1
1207	Pachon-RioChoy	0.00619094	5	polr2h	Not applicable	Diversity_too_low_RioChoy	1
1208	Pachon-RioChoy	0.00619094	5	rbbp9	Not applicable	Diversity_too_low_RioChoy	1
1209	Pachon-RioChoy	0.00619094	4	cd79b	Not applicable	Diversity_too_low_RASCON	1
1210	Pachon-RioChoy	0.00619094	APWO02000072.1	ubald1b	Not applicable	Diversity_too_low_RioChoy;Diversity_too_low_RASCON	1
1211	Pachon-RioChoy	0.00619094	4	phf5a	Not applicable	Diversity_too_low_RASCON	1
1212	Pachon-RioChoy	0.00619094	Not applicable	arl4d	Not applicable	Diversity_too_low_RioChoy	1
1214	Pachon-RioChoy	0.00619094	13	rps10	Not applicable	Diversity_too_low_RioChoy	1
1217	Pachon-RioChoy	0.00619094	21	zgc:64201	Not applicable	Diversity_too_low_RioChoy	1
1219	Pachon-RioChoy	0.00619094	1	dph1	Not applicable	Diversity_too_low_RioChoy	1
1220	Pachon-RioChoy	0.00619094	1	crk		Diversity_too_low_RioChoy;Diversity_too_low_RASCON	1
1223	Pachon-RioChoy	0.00619094	16	cldn15a	Not applicable	Diversity_too_low_RioChoy	1
1224	Pachon-RioChoy	0.00619094	16	adcyap1b	Not applicable	Diversity_too_low_RioChoy	1
1225	Pachon-RioChoy	0.00619094	Not applicable	batf2	Not applicable	Diversity_too_low_RioChoy;Diversity_too_low_RASCON	1
1226	Pachon-RioChoy	0.00619094	16	ap1s1	Not applicable	Diversity_too_low_RioChoy;Diversity_too_low_RASCON	1
1227	Pachon-RioChoy	0.00619094	APWO02001311.1	snrpf	Not applicable	Diversity_too_low_RASCON	1
1229	Pachon-RioChoy	0.00619094	22	tmem240b	Not applicable	Diversity_too_low_RioChoy;Diversity_too_low_RASCON	1
1231	Pachon-RioChoy	0.00619094	2	lin7b	Not applicable	Diversity_too_low_RioChoy	1
1232	Pachon-RioChoy	0.00619094	APWO02001143.1	clec19a	Not applicable	Diversity_too_low_RioChoy;Diversity_too_low_RASCON	1
1233	Pachon-RioChoy	0.00619094	6	mapk13	Not applicable	Diversity_too_low_RioChoy	1
1234	Pachon-RioChoy	0.00619094	Not applicable	sgk1	Not applicable	Diversity_too_low_RioChoy;Diversity_too_low_RASCON	1
1236	Pachon-RioChoy	0.00619094	23	psmb2	Not applicable	Diversity_too_low_RioChoy; Molino-Rascon	1
1237	Pachon-RioChoy	0.00619094	23	pdap1b	Not applicable	Diversity_too_low_RASCON	1
1238	Pachon-RioChoy	0.00619094	23	gatad1	Not applicable	Diversity_too_low_RASCON	1
1240	Pachon-RioChoy	0.00619094	24	diaph2	Not applicable	Diversity_too_low_RioChoy	1
1241	Pachon-RioChoy	0.00619094	APWO02000130.1	aifm3	Not applicable	Diversity_too_low_RioChoy	1
1242	Pachon-RioChoy	0.00619094	2	vps26b	Not applicable	Diversity_too_low_RioChoy	1
1243	Pachon-RioChoy	0.00619094	Not applicable	trmt2a	Not applicable	Diversity_too_low_RioChoy	1
1244	Pachon-RioChoy	0.00619094	APWO02000061.1	mfsd11	Not applicable	Diversity_too_low_RioChoy	1
1245	Pachon-RioChoy	0.00619094	Not applicable	adamdec1	Not applicable	Diversity_too_low_RioChoy	1
1246	Pachon-RioChoy	0.00619094	25	lef1	Not applicable	Diversity_too_low_RioChoy	1
1247	Pachon-RioChoy	0.00619094	APWO02000480.1	crybb1l1	Not applicable	Diversity_too_low_RioChoy	1
1248	Pachon-RioChoy	0.00619094	Not applicable	simc1	Not applicable	Diversity_too_low_RioChoy	1
1249	Pachon-RioChoy	0.00619094	15	znf362b	Not applicable	Diversity_too_low_RioChoy	1
1250	Pachon-RioChoy	0.00619094	20	stoml3b	Not applicable	Diversity_too_low_RioChoy	1
1251	Pachon-RioChoy	0.00619094	Not applicable	mfn1	Not applicable	Diversity_too_low_RioChoy	1
1252	Pachon-RioChoy	0.00619094	APWO02001249.1	ube2d3	Not applicable	Diversity_too_low_RioChoy	1
1253	Pachon-RioChoy	0.00619094	APWO02000681.1	dctn5	Not applicable	Diversity_too_low_RioChoy	1
1254	Pachon-RioChoy	0.00619094	APWO02000126.1	dguok	Not applicable	Diversity_too_low_RioChoy	1
1255	Pachon-RioChoy	0.00619094	25	ttc9		Diversity_too_low_RioChoy	1
1256	Pachon-RioChoy	0.00619094	APWO02000054.1	diras2	GO:0003925 GO:0005525 GO:0007165 GO:0016020	Diversity_too_low_RioChoy	1
1257	Pachon-RioChoy	0.00619094	Not applicable	myadml2	Not applicable	Diversity_too_low_RioChoy	1
1258	Pachon-RioChoy	0.00619094	APWO02002301.1	eif6	GO:0003743 GO:0005730 GO:0005737 GO:0042256 GO:0042273 GO:0043022 GO:0043023	Diversity_too_low_RioChoy;Diversity_too_low_RASCON	1
1259	Pachon-RioChoy	0.00619094	APWO02000039.1	snrnp27	Not applicable	Diversity_too_low_RioChoy;Diversity_too_low_RASCON	1
1260	Pachon-RioChoy	0.00619094	14	ap3b1	GO:0006886 GO:0016192 GO:0030117	Diversity_too_low_RioChoy;Diversity_too_low_RASCON	1
1261	Pachon-RioChoy	0.00619094	9	jkamp	Not applicable	Diversity_too_low_RioChoy;Diversity_too_low_RASCON	1
1262	Pachon-RioChoy	0.00619094	Not applicable	fam150bb	Not applicable	Diversity_too_low_RioChoy;Diversity_too_low_RASCON	1
1263	Pachon-RioChoy	0.00619094	7	wdr61	Not applicable	Diversity_too_low_RioChoy;Diversity_too_low_RASCON	1
1264	Pachon-RioChoy	0.00619094	Not applicable	creld1	Not applicable	Diversity_too_low_RioChoy;Diversity_too_low_RASCON	1
1265	Pachon-RioChoy	0.00619094	23	dlx5a	Not applicable	Diversity_too_low_RioChoy;Diversity_too_low_RASCON	1
1266	Pachon-RioChoy	0.00619094	Not applicable	odf3l2	Not applicable	Diversity_too_low_RioChoy;Diversity_too_low_RASCON	1
1267	Pachon-RioChoy	0.00619094	15	ap1s2	GO:0006886 GO:0030121 GO:0035615	Diversity_too_low_RioChoy;Diversity_too_low_RASCON	1
1268	Pachon-RioChoy	0.00619094	APWO02001541.1	ube2h	Not applicable	Diversity_too_low_RioChoy;Diversity_too_low_RASCON	1
1269	Pachon-RioChoy	0.00619094	6	dgcr6	Not applicable	Diversity_too_low_RioChoy;Diversity_too_low_RASCON	1
1270	Pachon-RioChoy	0.00619094	20	arfip2b	Not applicable	Diversity_too_low_RASCON	1
1271	Pachon-RioChoy	0.00619094	16	acer2	Not applicable	Diversity_too_low_RASCON	1
1272	Pachon-RioChoy	0.00619094	Not applicable	uvssa	Not applicable	Diversity_too_low_RASCON	1
1273	Pachon-RioChoy	0.00619094	APWO02001680.1	sst1.1	Not applicable	Diversity_too_low_RASCON	1
1274	Pachon-RioChoy	0.00619094	Not applicable	cxcl11	Not applicable	Diversity_too_low_RASCON	1
1275	Pachon-RioChoy	0.00619094	13	rims4	Not applicable	Diversity_too_low_RASCON	1
1276	Pachon-RioChoy	0.00619094	20	ier3ip1	Not applicable	Diversity_too_low_RASCON	1
1277	Pachon-RioChoy	0.00619094	4	ndufa4	Not applicable	Diversity_too_low_RASCON	1
1278	Pachon-RioChoy	0.00619094	Not applicable	adssl1	Not applicable	Diversity_too_low_RASCON	1
1279	Pachon-RioChoy	0.00619094	Not applicable	bmf2	Not applicable	Diversity_too_low_RASCON	1
1280	Pachon-RioChoy	0.00619094	Not applicable	smoc2	Not applicable	Diversity_too_low_RASCON	1
1281	Pachon-RioChoy	0.00619094	Not applicable	dram1	Not applicable	Diversity_too_low_RASCON	1
1282	Pachon-RioChoy	0.00619094	7	cd36	Not applicable	Diversity_too_low_RASCON	1
1283	Pachon-RioChoy	0.00619094	APWO02000145.1	hoxb6a	Not applicable	Diversity_too_low_RASCON	1
1284	Pachon-RioChoy	0.00619094	5	stx6	Not applicable	Diversity_too_low_RASCON	1
1285	Pachon-RioChoy	0.00619094	5	vmac		Diversity_too_low_RASCON	1
1286	Pachon-RioChoy	0.00619094	20	triap1	Not applicable	Diversity_too_low_RASCON	1
1287	Pachon-RioChoy	0.00619094	APWO02000182.1	higd1a	GO:0016021	Diversity_too_low_RASCON	1
1288	Pachon-RioChoy	0.00619094	Not applicable	tceb2	Not applicable	Diversity_too_low_RASCON	1
1289	Pachon-RioChoy	0.00619094	Not applicable	si:ch211-69l10.4	Not applicable	Diversity_too_low_RASCON	1
1290	Pachon-RioChoy	0.00619094	APWO02000032.1	cebpg	Not applicable	Diversity_too_low_RASCON	1
1313	Pachon-RioChoy	0.00619094	Not applicable	evc	Not applicable	Diversity_too_low_RioChoy	1
1315	Pachon-RioChoy	0.00619094	Not applicable	nploc4	Not applicable	Diversity_too_low_RASCON	1
1318	Pachon-RioChoy	0.00619094	2	ube2d2l	Not applicable	Diversity_too_low_RioChoy; Molino-Rascon	1
1320	Pachon-RioChoy	0.00617285	Not applicable	saga	Not applicable	Diversity_too_low_RASCON	1
1321	Pachon-RioChoy	2.34e-17	APWO02001043.1	rab42a	Not applicable	Diversity_too_low_RioChoy	1
5	Pachon-Tinaja	0.111111	APWO02001945.1	nelfcd	Not applicable	Diversity_too_low_RioChoy	1
6	Pachon-Tinaja	0.0917837	APWO02000139.1	hnrpkl	Not applicable	Diversity_too_low_RioChoy;Diversity_too_low_RASCON	1
10	Pachon-Tinaja	0.0555556	APWO02000139.1	ccnb1	Not applicable	Rascon-Tinaja	1
11	Pachon-Tinaja	0.0555556	3	dcun1d4	Not applicable	Diversity_too_low_RASCON	1
13	Pachon-Tinaja	0.0555556	14	cldn2	Not applicable	Diversity_too_low_RioChoy	1
14	Pachon-Tinaja	0.0555556	Not applicable	twf1	Not applicable	Diversity_too_low_RASCON	1
16	Pachon-Tinaja	0.0555556	19	hoxd9a	Not applicable	Diversity_too_low_RioChoy	1
17	Pachon-Tinaja	0.0555556	19	bbs5	Not applicable	Diversity_too_low_RioChoy	1
19	Pachon-Tinaja	0.0555556	APWO02000032.1	bdnf	Not applicable	Diversity_too_low_RASCON	1
20	Pachon-Tinaja	0.0555556	9	nkx2.1	Not applicable	Diversity_too_low_RioChoy;Diversity_too_low_RASCON	1
29	Pachon-Tinaja	0.0555556	15	hoxc12a	Not applicable	Diversity_too_low_RioChoy	1
31	Pachon-Tinaja	0.048057	3	scml4	Not applicable	Diversity_too_low_RioChoy	1
38	Pachon-Tinaja	0.0148356	2	spry1	Not applicable	Diversity_too_low_RioChoy	1
47	Pachon-Tinaja	0.00619094	6	atp2a1	GO:0005388 GO:0005524 GO:0016021 GO:0033017 GO:0046872	Diversity_too_low_RASCON	1
53	Pachon-Tinaja	0.00309547	4	hlfb	Not applicable	Diversity_too_low_RASCON	1
58	Pachon-Tinaja	0	7	tmem209	Not applicable	Rascon-Pachon;Rascon-Tinaja; Molino-Rascon	1
59	Pachon-Tinaja	0	8	usp3	Not applicable	Rascon-Pachon;Rascon-Tinaja; almost Molino-Rascon	1
60	Pachon-Tinaja	0	Not applicable	si:dkeyp-84f3.5	Not applicable	RioChoy-Molino	1
61	Pachon-Tinaja	0	10	ptpn2a	Not applicable	Rascon-Pachon;Rascon-Tinaja; Molino-Rascon	1
62	Pachon-Tinaja	0	1	usp2a	Not applicable	Rascon-Pachon;Rascon-Tinaja; almost Molino-Rascon	1
63	Pachon-Tinaja	0	2	atp6v0ca	Not applicable	RioChoy-Molino;RioChoy-Pachon;RioChoy-Tinaja	1
64	Pachon-Tinaja	0	17	socs6b	Not applicable	RioChoy-Molino;RioChoy-Pachon;RioChoy-Tinaja	1
65	Pachon-Tinaja	0	18	arpin	Not applicable	RioChoy-Molino;RioChoy-Pachon;RioChoy-Tinaja	1
66	Pachon-Tinaja	0	Not applicable	mmd2a	Not applicable	Rascon-Pachon;Rascon-Tinaja; Molino-Rascon	1
67	Pachon-Tinaja	0	4	cyp26a1	Not applicable	***Rascon-Pachon;Rascon-Tinaja; Molino-Rascon, almost RioChoy-Pachon; RioChoy-Tinaja; RioChoy-Molino	1
68	Pachon-Tinaja	0	APWO02000139.1	aif1l	Not applicable	RioChoy-Molino	1
69	Pachon-Tinaja	0	Not applicable	rpl19	Not applicable	RioChoy-Molino	1
70	Pachon-Tinaja	0	APWO02000139.1	slc31a1	Not applicable	almost RioChoy-Pachon; RioChoy-Molino;RioChoy-Tinaja	1
71	Pachon-Tinaja	0	23	xkr8.3	Not applicable	Rascon-Pachon;Rascon-Tinaja; Molino-Rascon	1
72	Pachon-Tinaja	0	5	lsm4	GO:0000398 GO:0000956 GO:0003723 GO:0005681	Rascon-Pachon;Rascon-Tinaja; Molino-Rascon	1
73	Pachon-Tinaja	0	3	tnfsf10	Not applicable	Rascon-Pachon;Rascon-Tinaja; Molino-Rascon	1
74	Pachon-Tinaja	0	13	ddi2	Not applicable	Diversity_too_low_RASCON	1
82	Pachon-Tinaja	0	Not applicable	lin28b	Not applicable	Diversity_too_low_RioChoy	1
83	Pachon-Tinaja	0	3	amd1	Not applicable	Diversity_too_low_RioChoy; Molino-Rascon	1
84	Pachon-Tinaja	0	3	mboat2b	Not applicable	Diversity_too_low_RASCON	1
86	Pachon-Tinaja	0	3	bmi1a	Not applicable	Diversity_too_low_RASCON	1
93	Pachon-Tinaja	0	8	cops2	Not applicable	Diversity_too_low_RioChoy	1
99	Pachon-Tinaja	0	25	rhoua	Not applicable	Diversity_too_low_RASCON	1
100	Pachon-Tinaja	0	25	morn4	Not applicable	Diversity_too_low_RioChoy	1
101	Pachon-Tinaja	0	25	pgam1a	Not applicable	Diversity_too_low_RioChoy;Diversity_too_low_RASCON	1
102	Pachon-Tinaja	0	Not applicable	nkx2.7	Not applicable	Diversity_too_low_RASCON	1
104	Pachon-Tinaja	0	Not applicable	mc1r	Not applicable	Diversity_too_low_RioChoy;Diversity_too_low_RASCON	1
105	Pachon-Tinaja	0	18	tmem243a	Not applicable	Diversity_too_low_RioChoy; Molino-Rascon	1
123	Pachon-Tinaja	0	20	pcna	Not applicable	Diversity_too_low_RioChoy	1
130	Pachon-Tinaja	0	19	ybey	Not applicable	Diversity_too_low_RASCON	1
132	Pachon-Tinaja	0	Not applicable	zgc:55512	Not applicable	Diversity_too_low_RASCON	1
142	Pachon-Tinaja	0	Not applicable	arl8b	GO:0003924 GO:0005525 GO:0005765 GO:0015031 GO:0031902	Diversity_too_low_RASCON	1
143	Pachon-Tinaja	0	17	rpl7	Not applicable	Diversity_too_low_RASCON	1
147	Pachon-Tinaja	0	6	c5orf51		Diversity_too_low_RioChoy;Diversity_too_low_RASCON	1
150	Pachon-Tinaja	0	APWO02001481.1	gid8b	Not applicable	Diversity_too_low_RioChoy; Molino-Rascon	1
152	Pachon-Tinaja	0	9	dlst	Not applicable	Diversity_too_low_RioChoy	1
155	Pachon-Tinaja	0	5	rbbp9	Not applicable	Diversity_too_low_RioChoy	1
157	Pachon-Tinaja	0	APWO02000042.1	papss2b	Not applicable	Diversity_too_low_RioChoy	1
158	Pachon-Tinaja	0	4	stx4	Not applicable	Diversity_too_low_RASCON	1
159	Pachon-Tinaja	0	4	cox11	Not applicable	Diversity_too_low_RASCON	1
164	Pachon-Tinaja	0	13	rps10	Not applicable	Diversity_too_low_RioChoy	1
165	Pachon-Tinaja	0	13	barhl2	Not applicable	Diversity_too_low_RASCON	1
168	Pachon-Tinaja	0	Not applicable	csk	Not applicable	Diversity_too_low_RASCON	1
169	Pachon-Tinaja	0	Not applicable	cacna1b	Not applicable	Diversity_too_low_RioChoy	1
170	Pachon-Tinaja	0	10	wnt4b	Not applicable	Diversity_too_low_RASCON	1
172	Pachon-Tinaja	0	1	dph1	Not applicable	Diversity_too_low_RioChoy	1
173	Pachon-Tinaja	0	2	rffl	Not applicable	Diversity_too_low_RASCON	1
178	Pachon-Tinaja	0	Not applicable	fam113	Not applicable	Diversity_too_low_RASCON	1
190	Pachon-Tinaja	0	23	snrnp40	Not applicable	Diversity_too_low_RioChoy	1
196	Pachon-Tinaja	0	APWO02000494.1	tbc1d7	Not applicable	Diversity_too_low_RioChoy; Molino-Rascon	1
197	Pachon-Tinaja	0	Not applicable	ebf2	Not applicable	Diversity_too_low_RioChoy; Molino-Rascon	1
198	Pachon-Tinaja	0	Not applicable	zgc:77748	Not applicable	Diversity_too_low_RioChoy; Molino-Rascon	1
199	Pachon-Tinaja	0	9	dusp23b	Not applicable	Diversity_too_low_RioChoy	1
200	Pachon-Tinaja	0	9	cfl2	Not applicable	Diversity_too_low_RioChoy	1
201	Pachon-Tinaja	0	APWO02000057.1	mylpfa	Not applicable	Diversity_too_low_RioChoy	1
202	Pachon-Tinaja	0	Not applicable	scfd1	Not applicable	Diversity_too_low_RioChoy	1
203	Pachon-Tinaja	0	Not applicable	itga2.3	Not applicable	Diversity_too_low_RioChoy	1
204	Pachon-Tinaja	0	APWO02000139.1	alad	Not applicable	Diversity_too_low_RioChoy	1
205	Pachon-Tinaja	0	APWO02001043.1	rab42a	Not applicable	Diversity_too_low_RioChoy	1
206	Pachon-Tinaja	0	Not applicable	stag3	Not applicable	Diversity_too_low_RioChoy	1
207	Pachon-Tinaja	0	25	lef1	Not applicable	Diversity_too_low_RioChoy	1
208	Pachon-Tinaja	0	APWO02000133.1	tmppe	Not applicable	Diversity_too_low_RioChoy	1
209	Pachon-Tinaja	0	20	stoml3b	Not applicable	Diversity_too_low_RioChoy	1
210	Pachon-Tinaja	0	25	eif4eb	Not applicable	Diversity_too_low_RioChoy	1
211	Pachon-Tinaja	0	23	ddx39b	Not applicable	Diversity_too_low_RioChoy	1
212	Pachon-Tinaja	0	APWO02000126.1	dguok	Not applicable	Diversity_too_low_RioChoy	1
213	Pachon-Tinaja	0	Not applicable	luzp2	Not applicable	Diversity_too_low_RioChoy	1
214	Pachon-Tinaja	0	22	timm17a	Not applicable	Diversity_too_low_RioChoy	1
215	Pachon-Tinaja	0	APWO02000054.1	diras2	GO:0003925 GO:0005525 GO:0007165 GO:0016020	Diversity_too_low_RioChoy	1
216	Pachon-Tinaja	0	APWO02000039.1	snrnp27	Not applicable	Diversity_too_low_RioChoy;Diversity_too_low_RASCON	1
217	Pachon-Tinaja	0	16	hacd1	Not applicable	Diversity_too_low_RioChoy;Diversity_too_low_RASCON	1
218	Pachon-Tinaja	0	Not applicable	fam150bb	Not applicable	Diversity_too_low_RioChoy;Diversity_too_low_RASCON	1
219	Pachon-Tinaja	0	Not applicable	si:ch211-238e22.2	Not applicable	Diversity_too_low_RioChoy;Diversity_too_low_RASCON	1
220	Pachon-Tinaja	0	6	dgcr6	Not applicable	Diversity_too_low_RioChoy;Diversity_too_low_RASCON	1
221	Pachon-Tinaja	0	9	vsnl1b	Not applicable	Diversity_too_low_RASCON	1
222	Pachon-Tinaja	0	9	pax9	GO:0003677 GO:0003700 GO:0005634 GO:0009887	Diversity_too_low_RASCON	1
223	Pachon-Tinaja	0	Not applicable	tbc1d31	Not applicable	Diversity_too_low_RASCON	1
224	Pachon-Tinaja	0	16	acer2	Not applicable	Diversity_too_low_RASCON	1
225	Pachon-Tinaja	0	APWO02000056.1	zgc:194242	Not applicable	Diversity_too_low_RASCON	1
226	Pachon-Tinaja	0	1	meox2a	Not applicable	Diversity_too_low_RASCON	1
227	Pachon-Tinaja	0	20	aqp11	GO:0015267 GO:0016021	Diversity_too_low_RASCON	1
228	Pachon-Tinaja	0	Not applicable	hoxc4	Not applicable	Diversity_too_low_RASCON	1
229	Pachon-Tinaja	0	22	poc1a	Not applicable	Diversity_too_low_RASCON	1
277	Pachon-Tinaja	0	Not applicable	nploc4	Not applicable	Diversity_too_low_RASCON	1
280	Pachon-Tinaja	0	APWO02000387.1	chmp1a	Not applicable	Diversity_too_low_RioChoy; Molino-Rascon	1
1	RioChoy-Tinaja	1	APWO02000113.1	p2rx5	Not applicable	Diversity_too_low_RioChoy	1
2	RioChoy-Tinaja	1	APWO02000387.1	chmp1a	Not applicable	Diversity_too_low_RioChoy; Molino-Rascon	1
5	RioChoy-Tinaja	0.944291	8	rps17	Not applicable	Diversity_too_low_RioChoy;Diversity_too_low_RASCON	1
6	RioChoy-Tinaja	0.941478	APWO02002360.1	thap11	Not applicable	Diversity_too_low_RioChoy;Diversity_too_low_RASCON	1
8	RioChoy-Tinaja	0.882812	APWO02000139.1	slc31a1	Not applicable	almost RioChoy-Pachon; RioChoy-Molino;RioChoy-Tinaja	1
11	RioChoy-Tinaja	0.756493	17	socs6b	Not applicable	RioChoy-Molino;RioChoy-Pachon;RioChoy-Tinaja	1
13	RioChoy-Tinaja	0.714555	2	atp6v0ca	Not applicable	RioChoy-Molino;RioChoy-Pachon;RioChoy-Tinaja	1
18	RioChoy-Tinaja	0.659646	24	cart2	Not applicable	RioChoy-Molino;RioChoy-Pachon;RioChoy-Tinaja	1
29	RioChoy-Tinaja	0.576169	18	arpin	Not applicable	RioChoy-Molino;RioChoy-Pachon;RioChoy-Tinaja	1
31	RioChoy-Tinaja	0.557628	APWO02000139.1	tbx3a	Not applicable	RioChoy-Molino;RioChoy-Pachon;RioChoy-Tinaja	1
34	RioChoy-Tinaja	0.542019	8	cnot2	Not applicable	RioChoy-Molino	1
35	RioChoy-Tinaja	0.541006	APWO02000139.1	hnrpkl	Not applicable	Diversity_too_low_RioChoy;Diversity_too_low_RASCON	1
38	RioChoy-Tinaja	0.536471	4	cyp26a1	Not applicable	***Rascon-Pachon;Rascon-Tinaja; Molino-Rascon, almost RioChoy-Pachon; RioChoy-Tinaja; RioChoy-Molino	1
43	RioChoy-Tinaja	0.526578	1	nova2	Not applicable	RioChoy-Molino	1
51	RioChoy-Tinaja	0.505437	3	bmi1a	Not applicable	Diversity_too_low_RASCON	1
53	RioChoy-Tinaja	0.503095	24	zdhhc24	Not applicable	Diversity_too_low_RioChoy	1
57	RioChoy-Tinaja	0.48804	25	hand2	Not applicable	Diversity_too_low_RASCON	1
61	RioChoy-Tinaja	0.478157	Not applicable	adoa	Not applicable	Diversity_too_low_RioChoy;Diversity_too_low_RASCON	1
62	RioChoy-Tinaja	0.477709	9	nkx2.1	Not applicable	Diversity_too_low_RioChoy;Diversity_too_low_RASCON	1
63	RioChoy-Tinaja	0.475386	22	timm17a	Not applicable	Diversity_too_low_RioChoy	1
64	RioChoy-Tinaja	0.475302	Not applicable	ptp4a3	Not applicable	Rascon-Pachon;Rascon-Tinaja	1
65	RioChoy-Tinaja	0.475302	18	mt2	Not applicable	Diversity_too_low_RASCON	1
66	RioChoy-Tinaja	0.475302	APWO02002274.1	ube2e3	Not applicable	Diversity_too_low_RASCON	1
73	RioChoy-Tinaja	0.452092	13	ddi2	Not applicable	Diversity_too_low_RASCON	1
76	RioChoy-Tinaja	0.448784	Not applicable	baalc	Not applicable	RioChoy-Molino	1
80	RioChoy-Tinaja	0.446818	3	aida	Not applicable	Diversity_too_low_RASCON	1
88	RioChoy-Tinaja	0.434264	APWO02000139.1	aif1l	Not applicable	RioChoy-Molino	1
98	RioChoy-Tinaja	0.417478	25	rhoua	Not applicable	Diversity_too_low_RASCON	1
103	RioChoy-Tinaja	0.408317	Not applicable	fth1b	Not applicable	Diversity_too_low_RASCON	1
125	RioChoy-Tinaja	0.368371	Not applicable	hs6st1a	Not applicable	***Rascon-Pachon;Rascon-Tinaja; Molino-Rascon; RioChoy-Molino;RioChoy-Pachon	1
139	RioChoy-Tinaja	0.354287	Not applicable	rpl19	Not applicable	RioChoy-Molino	1
145	RioChoy-Tinaja	0.348661	13	barhl2	Not applicable	Diversity_too_low_RASCON	1
149	RioChoy-Tinaja	0.344532	5	lsm4	GO:0000398 GO:0000956 GO:0003723 GO:0005681	Rascon-Pachon;Rascon-Tinaja; Molino-Rascon	1
150	RioChoy-Tinaja	0.344492	14	ammecr1	Not applicable	Diversity_too_low_RASCON	1
160	RioChoy-Tinaja	0.337461	Not applicable	minal	Not applicable	RioChoy-Molino	1
161	RioChoy-Tinaja	0.337461	19	hoxd9a	Not applicable	Diversity_too_low_RioChoy	1
163	RioChoy-Tinaja	0.333046	Not applicable	fam113	Not applicable	Diversity_too_low_RASCON	1
166	RioChoy-Tinaja	0.331264	APWO02001009.1	rbm38	Not applicable	Diversity_too_low_RASCON	1
175	RioChoy-Tinaja	0.326167	Not applicable	dmxl1	Not applicable	Diversity_too_low_RASCON	1
194	RioChoy-Tinaja	0.307692	APWO02000387.1	slc10a3	Not applicable	Rascon-Tinaja	1
198	RioChoy-Tinaja	0.306878	12	tpt1	Not applicable	Diversity_too_low_RASCON	1
208	RioChoy-Tinaja	0.302256	14	yipf5	Not applicable	Diversity_too_low_RASCON	1
211	RioChoy-Tinaja	0.300349	Not applicable	si:dkeyp-84f3.5	Not applicable	RioChoy-Molino	1
224	RioChoy-Tinaja	0.294407	4	stx4	Not applicable	Diversity_too_low_RASCON	1
225	RioChoy-Tinaja	0.293913	6	fabp1b.1	Not applicable	Diversity_too_low_RASCON	1
243	RioChoy-Tinaja	0.287586	Not applicable	itk	Not applicable	Diversity_too_low_RASCON	1
255	RioChoy-Tinaja	0.280713	10	ptpn2a	Not applicable	Rascon-Pachon;Rascon-Tinaja; Molino-Rascon	1
256	RioChoy-Tinaja	0.27996	22	c1orf50		Diversity_too_low_RASCON	1
263	RioChoy-Tinaja	0.271609	3	mboat2b	Not applicable	Diversity_too_low_RASCON	1
270	RioChoy-Tinaja	0.270114	18	wee1	GO:0004674 GO:0005524	Diversity_too_low_RASCON	1
271	RioChoy-Tinaja	0.269158	Not applicable	si:ch211-105d11.1	Not applicable	Diversity_too_low_RASCON	1
276	RioChoy-Tinaja	0.267067	8	calml4b	Not applicable	Diversity_too_low_RASCON	1
300	RioChoy-Tinaja	0.256847	25	sfrp5	Not applicable	Diversity_too_low_RASCON	1
312	RioChoy-Tinaja	0.250905	2	rffl	Not applicable	Diversity_too_low_RASCON	1
330	RioChoy-Tinaja	0.241398	7	tmem209	Not applicable	Rascon-Pachon;Rascon-Tinaja; Molino-Rascon	1
335	RioChoy-Tinaja	0.239732	20	pcp4a	Not applicable	Diversity_too_low_RASCON	1
336	RioChoy-Tinaja	0.239732	4	psme2	Not applicable	Diversity_too_low_RASCON	1
337	RioChoy-Tinaja	0.239732	20	map3k7cl	Not applicable	Diversity_too_low_RASCON	1
338	RioChoy-Tinaja	0.239732	17	eps8l3b	Not applicable	Diversity_too_low_RASCON	1
339	RioChoy-Tinaja	0.239732	14	anapc13	Not applicable	Diversity_too_low_RASCON	1
340	RioChoy-Tinaja	0.239732	Not applicable	shfm1	Not applicable	Diversity_too_low_RASCON	1
341	RioChoy-Tinaja	0.239732	6	rhoaa	Not applicable	Diversity_too_low_RASCON	1
342	RioChoy-Tinaja	0.239732	Not applicable	tada3l	Not applicable	Diversity_too_low_RASCON	1
355	RioChoy-Tinaja	0.234377	23	ubfd1	Not applicable	Diversity_too_low_RASCON	1
360	RioChoy-Tinaja	0.23302	Not applicable	mctp1b	Not applicable	Diversity_too_low_RASCON	1
399	RioChoy-Tinaja	0.216507	Not applicable	duoxa1	Not applicable	Diversity_too_low_RASCON	1
401	RioChoy-Tinaja	0.216507	24	wwp2	Not applicable	Diversity_too_low_RASCON	1
425	RioChoy-Tinaja	0.209113	3	eif5	GO:0003743 GO:0005525	Rascon-Pachon;Rascon-Tinaja	1
428	RioChoy-Tinaja	0.208678	23	atp6v1c1b	Not applicable	Diversity_too_low_RASCON	1
432	RioChoy-Tinaja	0.205491	6	pqbp1	Not applicable	Diversity_too_low_RASCON	1
440	RioChoy-Tinaja	0.201385	APWO02000032.1	bdnf	Not applicable	Diversity_too_low_RASCON	1
450	RioChoy-Tinaja	0.199354	Not applicable	pdia6	Not applicable	Diversity_too_low_RASCON	1
452	RioChoy-Tinaja	0.199354	Not applicable	lztr1	Not applicable	Diversity_too_low_RASCON	1
453	RioChoy-Tinaja	0.199354	5	rpp21	Not applicable	Diversity_too_low_RASCON	1
467	RioChoy-Tinaja	0.191806	APWO02000181.1	gfi1ab	Not applicable	Rascon-Pachon;Rascon-Tinaja; Molino-Rascon	1
482	RioChoy-Tinaja	0.184156	10	rbp5	Not applicable	Diversity_too_low_RASCON	1
493	RioChoy-Tinaja	0.179281	Not applicable	dhdh	Not applicable	Diversity_too_low_RASCON	1
511	RioChoy-Tinaja	0.171572	3	irf4b	Not applicable	Diversity_too_low_RASCON	1
514	RioChoy-Tinaja	0.170232	10	eif1b	Not applicable	Diversity_too_low_RASCON	1
516	RioChoy-Tinaja	0.170232	21	fabp2	Not applicable	Diversity_too_low_RASCON	1
517	RioChoy-Tinaja	0.170232	APWO02002391.1	tmem167a	Not applicable	Diversity_too_low_RASCON	1
518	RioChoy-Tinaja	0.170232	13	blcap	Not applicable	Diversity_too_low_RASCON	1
523	RioChoy-Tinaja	0.168999	17	lactb2		Diversity_too_low_RASCON	1
525	RioChoy-Tinaja	0.168042	APWO02000139.1	camk4	Not applicable	Diversity_too_low_RASCON	1
529	RioChoy-Tinaja	0.167542	6	anapc16	Not applicable	Diversity_too_low_RASCON	1
530	RioChoy-Tinaja	0.167358	Not applicable	prp19	Not applicable	Diversity_too_low_RASCON	1
532	RioChoy-Tinaja	0.166966	Not applicable	chp2	Not applicable	Diversity_too_low_RASCON	1
538	RioChoy-Tinaja	0.164613	18	mapk12a	Not applicable	Diversity_too_low_RASCON	1
549	RioChoy-Tinaja	0.159071	1	meox2a	Not applicable	Diversity_too_low_RASCON	1
556	RioChoy-Tinaja	0.157487	16	hnrnpc	Not applicable	Diversity_too_low_RASCON	1
558	RioChoy-Tinaja	0.157084	20	aqp11	GO:0015267 GO:0016021	Diversity_too_low_RASCON	1
572	RioChoy-Tinaja	0.15261	9	pax9	GO:0003677 GO:0003700 GO:0005634 GO:0009887	Diversity_too_low_RASCON	1
576	RioChoy-Tinaja	0.150837	20	rbm18	Not applicable	Diversity_too_low_RASCON	1
578	RioChoy-Tinaja	0.149966	13	gadd45ab	Not applicable	Diversity_too_low_RASCON	1
583	RioChoy-Tinaja	0.149085	Not applicable	csmd1a	Not applicable	Diversity_too_low_RASCON	1
590	RioChoy-Tinaja	0.146888	Not applicable	asb6	Not applicable	Diversity_too_low_RASCON	1
597	RioChoy-Tinaja	0.144589	4	kctd17	Not applicable	Rascon-Pachon;Rascon-Tinaja	1
602	RioChoy-Tinaja	0.142849	14	mzt2b	Not applicable	Diversity_too_low_RASCON	1
603	RioChoy-Tinaja	0.14125	Not applicable	si:dkey-22l11.6	Not applicable	Diversity_too_low_RASCON	1
616	RioChoy-Tinaja	0.136491	APWO02002179.1	mlx	Not applicable	Diversity_too_low_RASCON	1
620	RioChoy-Tinaja	0.135363	7	bik	Not applicable	Diversity_too_low_RASCON	1
631	RioChoy-Tinaja	0.133793	Not applicable	tmem14a	Not applicable	Diversity_too_low_RASCON	1
635	RioChoy-Tinaja	0.132268	5	nr2f6b	Not applicable	Diversity_too_low_RASCON	1
636	RioChoy-Tinaja	0.130851	16	ndufs2	Not applicable	Diversity_too_low_RASCON	1
639	RioChoy-Tinaja	0.130108	Not applicable	twf1	Not applicable	Diversity_too_low_RASCON	1
641	RioChoy-Tinaja	0.129768	8	klf13	Not applicable	Diversity_too_low_RASCON	1
642	RioChoy-Tinaja	0.129663	Not applicable	h3f3a	Not applicable	Diversity_too_low_RASCON	1
645	RioChoy-Tinaja	0.127967	APWO02000139.1	kcmf1	Not applicable	Diversity_too_low_RASCON	1
651	RioChoy-Tinaja	0.126365	15	rgs19	Not applicable	Diversity_too_low_RASCON	1
652	RioChoy-Tinaja	0.126039	13	gpx1b	Not applicable	Diversity_too_low_RASCON	1
653	RioChoy-Tinaja	0.125303	13	shmt2	Not applicable	Diversity_too_low_RASCON	1
660	RioChoy-Tinaja	0.122961	7	tmem243b	Not applicable	Diversity_too_low_RASCON	1
661	RioChoy-Tinaja	0.122961	APWO02000042.1	papss2b	Not applicable	Diversity_too_low_RioChoy	1
663	RioChoy-Tinaja	0.122961	Not applicable	mbd3b	Not applicable	Diversity_too_low_RASCON	1
664	RioChoy-Tinaja	0.122805	13	pfdn5	Not applicable	Diversity_too_low_RASCON	1
672	RioChoy-Tinaja	0.120604	3	dnajc5b	Not applicable	Diversity_too_low_RASCON	1
684	RioChoy-Tinaja	0.118025	Not applicable	kcna2	Not applicable	Diversity_too_low_RASCON	1
717	RioChoy-Tinaja	0.108472	Not applicable	si:dkey-119m17.2	Not applicable	Diversity_too_low_RASCON	1
729	RioChoy-Tinaja	0.105633	Not applicable	nckipsd	Not applicable	Diversity_too_low_RASCON	1
731	RioChoy-Tinaja	0.105579	Not applicable	nkx2.7	Not applicable	Diversity_too_low_RASCON	1
734	RioChoy-Tinaja	0.104677	10	wnt4b	Not applicable	Diversity_too_low_RASCON	1
739	RioChoy-Tinaja	0.102847	Not applicable	csk	Not applicable	Diversity_too_low_RASCON	1
742	RioChoy-Tinaja	0.102772	Not applicable	banf2	Not applicable	Diversity_too_low_RASCON	1
746	RioChoy-Tinaja	0.102664	1	efhd1	Not applicable	Diversity_too_low_RASCON	1
755	RioChoy-Tinaja	0.0999893	APWO02000034.1	dynlt3	Not applicable	Diversity_too_low_RASCON	1
759	RioChoy-Tinaja	0.0982175	APWO02002089.1	kctd6a	Not applicable	Rascon-Pachon;Rascon-Tinaja; Molino-Rascon	1
760	RioChoy-Tinaja	0.098203	22	poc1a	Not applicable	Diversity_too_low_RASCON	1
762	RioChoy-Tinaja	0.0975853	Not applicable	arl8b	GO:0003924 GO:0005525 GO:0005765 GO:0015031 GO:0031902	Diversity_too_low_RASCON	1
766	RioChoy-Tinaja	0.0964051	Not applicable	irx3a	Not applicable	Diversity_too_low_RioChoy	1
767	RioChoy-Tinaja	0.0964051	18	nr2f2	Not applicable	Diversity_too_low_RioChoy;Diversity_too_low_RASCON	1
768	RioChoy-Tinaja	0.0964051	15	cnbpa	Not applicable	Diversity_too_low_RASCON	1
769	RioChoy-Tinaja	0.0964051	Not applicable	c17orf67	Not applicable	Diversity_too_low_RASCON	1
783	RioChoy-Tinaja	0.0936515	APWO02000080.1	eno2	Not applicable	Diversity_too_low_RASCON	1
788	RioChoy-Tinaja	0.0921737	Not applicable	h2afz	Not applicable	Diversity_too_low_RASCON	1
791	RioChoy-Tinaja	0.0917837	APWO02000129.1	itm2bb	Not applicable	Diversity_too_low_RASCON	1
797	RioChoy-Tinaja	0.0899439	18	gypc	Not applicable	Diversity_too_low_RASCON	1
800	RioChoy-Tinaja	0.0885055	Not applicable	arid4b	Not applicable	Diversity_too_low_RASCON	1
810	RioChoy-Tinaja	0.086018	APWO02001772.1	hecw2a	Not applicable	Diversity_too_low_RASCON	1
811	RioChoy-Tinaja	0.0856172	Not applicable	ogn	Not applicable	Diversity_too_low_RASCON	1
814	RioChoy-Tinaja	0.0847987	3	dcun1d4	Not applicable	Diversity_too_low_RASCON	1
820	RioChoy-Tinaja	0.0836906	14	bada	Not applicable	Diversity_too_low_RASCON	1
825	RioChoy-Tinaja	0.0820124	25	lbh	Not applicable	Diversity_too_low_RASCON	1
838	RioChoy-Tinaja	0.0786231	7	mapk12b	Not applicable	Diversity_too_low_RASCON	1
840	RioChoy-Tinaja	0.0784245	Not applicable	usmg5	Not applicable	Diversity_too_low_RASCON	1
844	RioChoy-Tinaja	0.0773903	3	usp12a	Not applicable	Diversity_too_low_RASCON	1
850	RioChoy-Tinaja	0.0736475	19	tnfsf13b	Not applicable	Rascon-Tinaja	1
853	RioChoy-Tinaja	0.0726302	Not applicable	gnaq	Not applicable	Diversity_too_low_RASCON	1
857	RioChoy-Tinaja	0.0709761	16	chchd7	Not applicable	Rascon-Pachon;Rascon-Tinaja; Molino-Rascon	1
859	RioChoy-Tinaja	0.0709761	3	rpl36a	Not applicable	Diversity_too_low_RASCON	1
862	RioChoy-Tinaja	0.0709761	25	pgam1a	Not applicable	Diversity_too_low_RioChoy;Diversity_too_low_RASCON	1
863	RioChoy-Tinaja	0.0709761	19	agr1	Not applicable	Diversity_too_low_RASCON	1
866	RioChoy-Tinaja	0.0709761	13	si:dkey-19e4.5	Not applicable	Diversity_too_low_RASCON	1
868	RioChoy-Tinaja	0.0709761	Not applicable	sf3b5	Not applicable	Diversity_too_low_RASCON	1
870	RioChoy-Tinaja	0.0709761	Not applicable	smim22	Not applicable	Diversity_too_low_RASCON	1
872	RioChoy-Tinaja	0.0709761	16	hacd1	Not applicable	Diversity_too_low_RioChoy;Diversity_too_low_RASCON	1
873	RioChoy-Tinaja	0.0709761	10	eif1b	Not applicable	Diversity_too_low_RASCON	1
874	RioChoy-Tinaja	0.0709761	20	alox5ap	Not applicable	Diversity_too_low_RASCON	1
875	RioChoy-Tinaja	0.0709761	Not applicable	nemf	Not applicable	Diversity_too_low_RASCON	1
876	RioChoy-Tinaja	0.0709761	APWO02002080.1	rbp2a	Not applicable	Diversity_too_low_RASCON	1
877	RioChoy-Tinaja	0.0709761	APWO02001492.1	hagh	Not applicable	Diversity_too_low_RASCON	1
878	RioChoy-Tinaja	0.0709761	APWO02000049.1	specc1	Not applicable	Diversity_too_low_RASCON	1
879	RioChoy-Tinaja	0.0709761	15	dlg4b	Not applicable	Diversity_too_low_RASCON	1
893	RioChoy-Tinaja	0.070794	Not applicable	fam192a	Not applicable	Diversity_too_low_RASCON	1
894	RioChoy-Tinaja	0.070777	APWO02000139.1	ncs1a	Not applicable	Rascon-Pachon;Rascon-Tinaja; Molino-Rascon	1
897	RioChoy-Tinaja	0.070777	9	cga	Not applicable	Diversity_too_low_RASCON	1
899	RioChoy-Tinaja	0.070777	23	hpcal4	Not applicable	Diversity_too_low_RASCON	1
905	RioChoy-Tinaja	0.0674317	APWO02000056.1	zgc:194242	Not applicable	Diversity_too_low_RASCON	1
906	RioChoy-Tinaja	0.0667491	Not applicable	prmt2	Not applicable	Diversity_too_low_RASCON	1
909	RioChoy-Tinaja	0.0664749	19	myl1	Not applicable	Diversity_too_low_RASCON	1
912	RioChoy-Tinaja	0.066278	5	rps13	Not applicable	Diversity_too_low_RASCON	1
913	RioChoy-Tinaja	0.066278	APWO02000101.1	zgc:103625	Not applicable	Diversity_too_low_RASCON	1
915	RioChoy-Tinaja	0.0655955	Not applicable	dok6	Not applicable	Diversity_too_low_RASCON	1
916	RioChoy-Tinaja	0.0655955	APWO02001945.1	nelfcd	Not applicable	Diversity_too_low_RioChoy	1
917	RioChoy-Tinaja	0.0655955	Not applicable	tbc1d31	Not applicable	Diversity_too_low_RASCON	1
918	RioChoy-Tinaja	0.0650548	9	pld4	GO:0003824 GO:0016021	Diversity_too_low_RASCON	1
922	RioChoy-Tinaja	0.0645762	3	matn3a	Not applicable	Diversity_too_low_RASCON	1
923	RioChoy-Tinaja	0.0642637	23	srsf4	Not applicable	Diversity_too_low_RASCON	1
924	RioChoy-Tinaja	0.0639868	6	atp2a1	GO:0005388 GO:0005524 GO:0016021 GO:0033017 GO:0046872	Diversity_too_low_RASCON	1
927	RioChoy-Tinaja	0.0625	Not applicable	rangrf	Not applicable	Diversity_too_low_RASCON	1
938	RioChoy-Tinaja	0.0595166	14	cldn2	Not applicable	Diversity_too_low_RioChoy	1
941	RioChoy-Tinaja	0.0587439	Not applicable	hoxc4	Not applicable	Diversity_too_low_RASCON	1
952	RioChoy-Tinaja	0.0539926	Not applicable	efr3b	Not applicable	Diversity_too_low_RASCON	1
953	RioChoy-Tinaja	0.0534592	3	tnfsf10	Not applicable	Rascon-Pachon;Rascon-Tinaja; Molino-Rascon	1
955	RioChoy-Tinaja	0.0531871	APWO02000029.1	paqr3a	Not applicable	Diversity_too_low_RASCON	1
957	RioChoy-Tinaja	0.0522626	10	stmn2a	Not applicable	Diversity_too_low_RASCON	1
962	RioChoy-Tinaja	0.051298	4	cox11	Not applicable	Diversity_too_low_RASCON	1
963	RioChoy-Tinaja	0.051298	Not applicable	fmnl3	Not applicable	Diversity_too_low_RASCON	1
964	RioChoy-Tinaja	0.051298	7	rap1b	Not applicable	Diversity_too_low_RASCON	1
965	RioChoy-Tinaja	0.051298	Not applicable	xpnpep1	Not applicable	Diversity_too_low_RASCON	1
968	RioChoy-Tinaja	0.051162	APWO02000028.1	stmn4l	Not applicable	Diversity_too_low_RASCON	1
969	RioChoy-Tinaja	0.0502786	7	ptprb	GO:0030246	Diversity_too_low_RASCON	1
972	RioChoy-Tinaja	0.049381	Not applicable	zgc:55512	Not applicable	Diversity_too_low_RASCON	1
979	RioChoy-Tinaja	0.0477834	11	gnptg	Not applicable	Diversity_too_low_RASCON	1
982	RioChoy-Tinaja	0.0469213	8	mdkb	Not applicable	Rascon-Pachon;Rascon-Tinaja; Molino-Rascon	1
983	RioChoy-Tinaja	0.0459685	23	xkr8.3	Not applicable	Rascon-Pachon;Rascon-Tinaja; Molino-Rascon	1
987	RioChoy-Tinaja	0.0449408	1	usp2a	Not applicable	Rascon-Pachon;Rascon-Tinaja; almost Molino-Rascon	1
999	RioChoy-Tinaja	0.0405035	13	cygb2	Not applicable	Diversity_too_low_RASCON	1
1000	RioChoy-Tinaja	0.0394087	Not applicable	bub1ba	Not applicable	Diversity_too_low_RASCON	1
1003	RioChoy-Tinaja	0.0385835	Not applicable	mmd2a	Not applicable	Rascon-Pachon;Rascon-Tinaja; Molino-Rascon	1
1004	RioChoy-Tinaja	0.0385835	24	stx3a	Not applicable	Rascon-Pachon;Rascon-Tinaja	1
1005	RioChoy-Tinaja	0.0385835	13	slc48a1b	Not applicable	Diversity_too_low_RASCON	1
1006	RioChoy-Tinaja	0.0385835	7	gpr85	Not applicable	Diversity_too_low_RioChoy	1
1007	RioChoy-Tinaja	0.0385835	8	bet1l	GO:0015031 GO:0030173	Diversity_too_low_RASCON	1
1008	RioChoy-Tinaja	0.0385835	8	cops2	Not applicable	Diversity_too_low_RioChoy	1
1009	RioChoy-Tinaja	0.0385835	Not applicable	si:dkeyp-72h1.1	Not applicable	Diversity_too_low_RASCON	1
1010	RioChoy-Tinaja	0.0385835	19	mgat4a	Not applicable	Diversity_too_low_RioChoy	1
1011	RioChoy-Tinaja	0.0385835	22	ddx19	Not applicable	Diversity_too_low_RASCON	1
1012	RioChoy-Tinaja	0.0385835	4	snf8	Not applicable	Diversity_too_low_RASCON	1
1015	RioChoy-Tinaja	0.0385835	23	ddx39b	Not applicable	Diversity_too_low_RioChoy	1
1016	RioChoy-Tinaja	0.0385835	APWO02000062.1	c9orf85		Diversity_too_low_RASCON	1
1017	RioChoy-Tinaja	0.0385835	Not applicable	hamp	Not applicable	Diversity_too_low_RASCON	1
1018	RioChoy-Tinaja	0.0385835	APWO02000034.1	calml4a	Not applicable	Diversity_too_low_RASCON	1
1022	RioChoy-Tinaja	0.038484	16	cmpk	Not applicable	Diversity_too_low_RASCON	1
1024	RioChoy-Tinaja	0.0381679	Not applicable	sh3rf3	Not applicable	Diversity_too_low_RASCON	1
1025	RioChoy-Tinaja	0.0377709	24	fgf20b	Not applicable	Diversity_too_low_RASCON	1
1030	RioChoy-Tinaja	0.0363441	8	usp3	Not applicable	Rascon-Pachon;Rascon-Tinaja; almost Molino-Rascon	1
1033	RioChoy-Tinaja	0.0362623	24	pcgf1	Not applicable	Diversity_too_low_RASCON	1
1045	RioChoy-Tinaja	0.0306675	Not applicable	yif1b	Not applicable	Diversity_too_low_RASCON	1
1047	RioChoy-Tinaja	0.0294627	8	fibina	Not applicable	Diversity_too_low_RASCON	1
1050	RioChoy-Tinaja	0.0287445	17	usp45	Not applicable	Diversity_too_low_RASCON	1
1055	RioChoy-Tinaja	0.027786	5	pfn2	Not applicable	Diversity_too_low_RASCON	1
1056	RioChoy-Tinaja	0.027786	APWO02001233.1	brms1lb	Not applicable	Diversity_too_low_RASCON	1
1058	RioChoy-Tinaja	0.027124	3	scml4	Not applicable	Diversity_too_low_RioChoy	1
1059	RioChoy-Tinaja	0.0270152	15	ebp	Not applicable	Diversity_too_low_RASCON	1
1060	RioChoy-Tinaja	0.0265018	Not applicable	nexn	Not applicable	Diversity_too_low_RASCON	1
1062	RioChoy-Tinaja	0.0255802	APWO02000139.1	ccnb1	Not applicable	Rascon-Tinaja	1
1063	RioChoy-Tinaja	0.0255108	3	prkaa2	Not applicable	Diversity_too_low_RASCON	1
1064	RioChoy-Tinaja	0.024587	3	bhlhe22	Not applicable	Diversity_too_low_RASCON	1
1066	RioChoy-Tinaja	0.0242338	16	acer2	Not applicable	Diversity_too_low_RASCON	1
1072	RioChoy-Tinaja	0.0204491	23	dlx6a	Not applicable	Rascon-Pachon;Rascon-Tinaja; Molino-Rascon	1
1073	RioChoy-Tinaja	0.019148	Not applicable	c4bpb	Not applicable	Diversity_too_low_RASCON	1
1075	RioChoy-Tinaja	0.0169084	6	mthfd2l	Not applicable	Diversity_too_low_RASCON	1
1077	RioChoy-Tinaja	0.0157257	APWO02000133.1	tmppe	Not applicable	Diversity_too_low_RioChoy	1
1078	RioChoy-Tinaja	0.0155632	17	rpl7	Not applicable	Diversity_too_low_RASCON	1
1079	RioChoy-Tinaja	0.0148356	13	arpc4	Not applicable	Diversity_too_low_RioChoy	1
1080	RioChoy-Tinaja	0.0148356	Not applicable	mc1r	Not applicable	Diversity_too_low_RioChoy;Diversity_too_low_RASCON	1
1081	RioChoy-Tinaja	0.0148356	Not applicable	galnt15	Not applicable	Diversity_too_low_RioChoy;Diversity_too_low_RASCON	1
1083	RioChoy-Tinaja	0.0148356	APWO02000139.1	alad	Not applicable	Diversity_too_low_RioChoy	1
1084	RioChoy-Tinaja	0.0148356	APWO02000635.1	pdcd4a	Not applicable	Diversity_too_low_RioChoy	1
1088	RioChoy-Tinaja	0.013256	19	abhd13	Not applicable	Diversity_too_low_RASCON	1
1091	RioChoy-Tinaja	0.0123457	1	si:ch211-267e7.3	Not applicable	Diversity_too_low_RASCON	1
1092	RioChoy-Tinaja	0.0123457	Not applicable	cda	Not applicable	Diversity_too_low_RASCON	1
1093	RioChoy-Tinaja	0.0123457	6	tmem230b	Not applicable	Diversity_too_low_RASCON	1
1094	RioChoy-Tinaja	0.0123457	APWO02001043.1	rab42a	Not applicable	Diversity_too_low_RioChoy	1
1095	RioChoy-Tinaja	0.0123457	Not applicable	kazna	Not applicable	Diversity_too_low_RASCON	1
1096	RioChoy-Tinaja	0.0123457	4	med9	GO:0003712 GO:0006357 GO:0016592	Diversity_too_low_RASCON	1
1097	RioChoy-Tinaja	0.0123457	Not applicable	tarbp1	Not applicable	Diversity_too_low_RASCON	1
1098	RioChoy-Tinaja	0.0123457	2	cops6	GO:0000338 GO:0005737 GO:0008180 GO:0008237 GO:0070122	Diversity_too_low_RASCON	1
1099	RioChoy-Tinaja	0.0123457	4	pyyb	Not applicable	Diversity_too_low_RASCON	1
1100	RioChoy-Tinaja	0.0123457	Not applicable	saga	Not applicable	Diversity_too_low_RASCON	1
1107	RioChoy-Tinaja	0.0105133	8	ldlrad3	GO:0016021	Rascon-Pachon;Rascon-Tinaja; Molino-Rascon	1
1108	RioChoy-Tinaja	0.0105133	22	bcdin3d	Not applicable	Diversity_too_low_RioChoy	1
1109	RioChoy-Tinaja	0.0105133	9	camk2n1a	Not applicable	Diversity_too_low_RASCON	1
1112	RioChoy-Tinaja	0.0102941	11	jarid2a	Not applicable	Rascon-Pachon;Rascon-Tinaja; almost Molino-Rascon	1
1117	RioChoy-Tinaja	0.00926832	Not applicable	faap24	Not applicable	Diversity_too_low_RASCON	1
1118	RioChoy-Tinaja	0.00926832	Not applicable	tmsb4x	Not applicable	Diversity_too_low_RASCON	1
1120	RioChoy-Tinaja	0.00926832	16	sec62	Not applicable	Diversity_too_low_RioChoy	1
1121	RioChoy-Tinaja	0.00926832	9	vsnl1b	Not applicable	Diversity_too_low_RASCON	1
1122	RioChoy-Tinaja	0.00926832	3	ndufb1	GO:0005743 GO:0016021	Diversity_too_low_RASCON	1
1123	RioChoy-Tinaja	0.00926832	19	map2	Not applicable	Diversity_too_low_RASCON	1
1124	RioChoy-Tinaja	0.00926832	Not applicable	rps29	Not applicable	Diversity_too_low_RASCON	1
1130	RioChoy-Tinaja	0.00907249	Not applicable	c20orf27	Not applicable	Diversity_too_low_RASCON	1
1133	RioChoy-Tinaja	0.00865284	7	ucn3l	Not applicable	Diversity_too_low_RASCON	1
1137	RioChoy-Tinaja	0.00824253	11	s100w	Not applicable	Diversity_too_low_RASCON	1
1138	RioChoy-Tinaja	0.00824253	19	ybey	Not applicable	Diversity_too_low_RASCON	1
1139	RioChoy-Tinaja	0.00824253	4	hlfb	Not applicable	Diversity_too_low_RASCON	1
1147	RioChoy-Tinaja	0.00784133	Not applicable	pde6h	Not applicable	Diversity_too_low_RASCON	1
1150	RioChoy-Tinaja	0.00701613	Not applicable	cacfd1	Not applicable	Rascon-Pachon;Rascon-Tinaja; Molino-Rascon	1
1152	RioChoy-Tinaja	0.00701613	10	gbx1	Not applicable	Diversity_too_low_RioChoy	1
1153	RioChoy-Tinaja	0.00619094	Not applicable	sh3bgr	Not applicable	Rascon-Pachon;Rascon-Tinaja; Molino-Rascon	1
1154	RioChoy-Tinaja	0.00619094	Not applicable	hbz	Not applicable	Rascon-Pachon;Rascon-Tinaja; Molino-Rascon	1
1155	RioChoy-Tinaja	0.00619094	Not applicable	mtp	Not applicable	Rascon-Pachon;Rascon-Tinaja; almost Molino-Rascon	1
1157	RioChoy-Tinaja	0.00619094	13	smx5	Not applicable	Diversity_too_low_RASCON	1
1160	RioChoy-Tinaja	0.00619094	Not applicable	jun	Not applicable	Diversity_too_low_RASCON	1
1161	RioChoy-Tinaja	0.00619094	3	rpl21	Not applicable	Diversity_too_low_RioChoy;Diversity_too_low_RASCON	1
1162	RioChoy-Tinaja	0.00619094	3	apodb	Not applicable	Diversity_too_low_RioChoy	1
1163	RioChoy-Tinaja	0.00619094	3	dap	Not applicable	Diversity_too_low_RASCON	1
1165	RioChoy-Tinaja	0.00619094	7	mrps33	Not applicable	Diversity_too_low_RASCON	1
1166	RioChoy-Tinaja	0.00619094	Not applicable	iapp	Not applicable	Diversity_too_low_RASCON	1
1169	RioChoy-Tinaja	0.00619094	APWO02000111.1	rpl26	Not applicable	Diversity_too_low_RioChoy	1
1170	RioChoy-Tinaja	0.00619094	Not applicable	b4galnt4a	Not applicable	Diversity_too_low_RioChoy;Diversity_too_low_RASCON	1
1174	RioChoy-Tinaja	0.00619094	25	morn4	Not applicable	Diversity_too_low_RioChoy	1
1176	RioChoy-Tinaja	0.00619094	18	tmem243a	Not applicable	Diversity_too_low_RioChoy; Molino-Rascon	1
1177	RioChoy-Tinaja	0.00619094	18	pdf	Not applicable	Diversity_too_low_RioChoy;Diversity_too_low_RASCON	1
1179	RioChoy-Tinaja	0.00619094	24	polr2c	Not applicable	Diversity_too_low_RioChoy	1
1181	RioChoy-Tinaja	0.00619094	Not applicable	tnni1al	Not applicable	Diversity_too_low_RioChoy;Diversity_too_low_RASCON	1
1182	RioChoy-Tinaja	0.00619094	24	polr2gl	Not applicable	Diversity_too_low_RioChoy	1
1183	RioChoy-Tinaja	0.00619094	14	fosl1b	Not applicable	Diversity_too_low_RASCON	1
1184	RioChoy-Tinaja	0.00619094	14	med31	Not applicable	Diversity_too_low_RioChoy	1
1186	RioChoy-Tinaja	0.00619094	14	prrg3	GO:0005509 GO:0005576 GO:0016021	Diversity_too_low_RioChoy;Diversity_too_low_RASCON	1
1191	RioChoy-Tinaja	0.00619094	Not applicable	fam19a5a	Not applicable	Diversity_too_low_RASCON	1
1194	RioChoy-Tinaja	0.00619094	16	rps4x	Not applicable	Diversity_too_low_RioChoy;Diversity_too_low_RASCON	1
1195	RioChoy-Tinaja	0.00619094	22	gpx1a	Not applicable	Diversity_too_low_RASCON	1
1196	RioChoy-Tinaja	0.00619094	22	brk1	GO:0005856 GO:0007015 GO:0031209 GO:0044877	Diversity_too_low_RASCON	1
1197	RioChoy-Tinaja	0.00619094	Not applicable	eng2b	Not applicable	Diversity_too_low_RioChoy; Molino-Rascon	1
1198	RioChoy-Tinaja	0.00619094	Not applicable	nppa	Not applicable	Diversity_too_low_RioChoy	1
1199	RioChoy-Tinaja	0.00619094	6	tprg1l	Not applicable	Diversity_too_low_RASCON	1
1201	RioChoy-Tinaja	0.00619094	6	stc1	Not applicable	Diversity_too_low_RioChoy;Diversity_too_low_RASCON	1
1203	RioChoy-Tinaja	0.00619094	15	dpm1	Not applicable	Diversity_too_low_RioChoy	1
1204	RioChoy-Tinaja	0.00619094	15	oard1	Not applicable	Diversity_too_low_RioChoy	1
1205	RioChoy-Tinaja	0.00619094	15	atp6ap1lb	Not applicable	Diversity_too_low_RioChoy;Diversity_too_low_RASCON	1
1206	RioChoy-Tinaja	0.00619094	15	taf13	Not applicable	Diversity_too_low_RioChoy;Diversity_too_low_RASCON	1
1207	RioChoy-Tinaja	0.00619094	Not applicable	adgrv1	Not applicable	Diversity_too_low_RioChoy	1
1208	RioChoy-Tinaja	0.00619094	9	dlst	Not applicable	Diversity_too_low_RioChoy	1
1209	RioChoy-Tinaja	0.00619094	5	rbbp9	Not applicable	Diversity_too_low_RioChoy	1
1210	RioChoy-Tinaja	0.00619094	4	cd79b	Not applicable	Diversity_too_low_RASCON	1
1211	RioChoy-Tinaja	0.00619094	Not applicable	actg2	Not applicable	Diversity_too_low_RioChoy	1
1212	RioChoy-Tinaja	0.00619094	4	phf5a	Not applicable	Diversity_too_low_RASCON	1
1213	RioChoy-Tinaja	0.00619094	Not applicable	arl4d	Not applicable	Diversity_too_low_RioChoy	1
1215	RioChoy-Tinaja	0.00619094	13	rps10	Not applicable	Diversity_too_low_RioChoy	1
1217	RioChoy-Tinaja	0.00619094	21	zgc:64201	Not applicable	Diversity_too_low_RioChoy	1
1219	RioChoy-Tinaja	0.00619094	1	crk		Diversity_too_low_RioChoy;Diversity_too_low_RASCON	1
1221	RioChoy-Tinaja	0.00619094	16	cldn15a	Not applicable	Diversity_too_low_RioChoy	1
1222	RioChoy-Tinaja	0.00619094	16	adcyap1b	Not applicable	Diversity_too_low_RioChoy	1
1223	RioChoy-Tinaja	0.00619094	Not applicable	batf2	Not applicable	Diversity_too_low_RioChoy;Diversity_too_low_RASCON	1
1224	RioChoy-Tinaja	0.00619094	16	ap1s1	Not applicable	Diversity_too_low_RioChoy;Diversity_too_low_RASCON	1
1225	RioChoy-Tinaja	0.00619094	APWO02001311.1	snrpf	Not applicable	Diversity_too_low_RASCON	1
1228	RioChoy-Tinaja	0.00619094	22	tmem240b	Not applicable	Diversity_too_low_RioChoy;Diversity_too_low_RASCON	1
1230	RioChoy-Tinaja	0.00619094	2	lin7b	Not applicable	Diversity_too_low_RioChoy	1
1231	RioChoy-Tinaja	0.00619094	APWO02001143.1	clec19a	Not applicable	Diversity_too_low_RioChoy;Diversity_too_low_RASCON	1
1232	RioChoy-Tinaja	0.00619094	6	mapk13	Not applicable	Diversity_too_low_RioChoy	1
1233	RioChoy-Tinaja	0.00619094	Not applicable	sgk1	Not applicable	Diversity_too_low_RioChoy;Diversity_too_low_RASCON	1
1235	RioChoy-Tinaja	0.00619094	23	psmb2	Not applicable	Diversity_too_low_RioChoy; Molino-Rascon	1
1236	RioChoy-Tinaja	0.00619094	23	pdap1b	Not applicable	Diversity_too_low_RASCON	1
1237	RioChoy-Tinaja	0.00619094	23	gatad1	Not applicable	Diversity_too_low_RASCON	1
1239	RioChoy-Tinaja	0.00619094	24	diaph2	Not applicable	Diversity_too_low_RioChoy	1
1240	RioChoy-Tinaja	0.00619094	APWO02000130.1	aifm3	Not applicable	Diversity_too_low_RioChoy	1
1241	RioChoy-Tinaja	0.00619094	2	vps26b	Not applicable	Diversity_too_low_RioChoy	1
1242	RioChoy-Tinaja	0.00619094	Not applicable	trmt2a	Not applicable	Diversity_too_low_RioChoy	1
1243	RioChoy-Tinaja	0.00619094	APWO02000061.1	mfsd11	Not applicable	Diversity_too_low_RioChoy	1
1244	RioChoy-Tinaja	0.00619094	Not applicable	adamdec1	Not applicable	Diversity_too_low_RioChoy	1
1245	RioChoy-Tinaja	0.00619094	25	lef1	Not applicable	Diversity_too_low_RioChoy	1
1246	RioChoy-Tinaja	0.00619094	APWO02000480.1	crybb1l1	Not applicable	Diversity_too_low_RioChoy	1
1247	RioChoy-Tinaja	0.00619094	Not applicable	simc1	Not applicable	Diversity_too_low_RioChoy	1
1248	RioChoy-Tinaja	0.00619094	15	znf362b	Not applicable	Diversity_too_low_RioChoy	1
1249	RioChoy-Tinaja	0.00619094	20	stoml3b	Not applicable	Diversity_too_low_RioChoy	1
1250	RioChoy-Tinaja	0.00619094	Not applicable	mfn1	Not applicable	Diversity_too_low_RioChoy	1
1251	RioChoy-Tinaja	0.00619094	APWO02001249.1	ube2d3	Not applicable	Diversity_too_low_RioChoy	1
1252	RioChoy-Tinaja	0.00619094	APWO02000681.1	dctn5	Not applicable	Diversity_too_low_RioChoy	1
1253	RioChoy-Tinaja	0.00619094	APWO02000126.1	dguok	Not applicable	Diversity_too_low_RioChoy	1
1254	RioChoy-Tinaja	0.00619094	25	ttc9		Diversity_too_low_RioChoy	1
1255	RioChoy-Tinaja	0.00619094	APWO02000054.1	diras2	GO:0003925 GO:0005525 GO:0007165 GO:0016020	Diversity_too_low_RioChoy	1
1256	RioChoy-Tinaja	0.00619094	24	znrf1	Not applicable	Diversity_too_low_RioChoy	1
1257	RioChoy-Tinaja	0.00619094	Not applicable	myadml2	Not applicable	Diversity_too_low_RioChoy	1
1258	RioChoy-Tinaja	0.00619094	APWO02002301.1	eif6	GO:0003743 GO:0005730 GO:0005737 GO:0042256 GO:0042273 GO:0043022 GO:0043023	Diversity_too_low_RioChoy;Diversity_too_low_RASCON	1
1259	RioChoy-Tinaja	0.00619094	APWO02000039.1	snrnp27	Not applicable	Diversity_too_low_RioChoy;Diversity_too_low_RASCON	1
1260	RioChoy-Tinaja	0.00619094	14	ap3b1	GO:0006886 GO:0016192 GO:0030117	Diversity_too_low_RioChoy;Diversity_too_low_RASCON	1
1261	RioChoy-Tinaja	0.00619094	9	jkamp	Not applicable	Diversity_too_low_RioChoy;Diversity_too_low_RASCON	1
1262	RioChoy-Tinaja	0.00619094	Not applicable	fam150bb	Not applicable	Diversity_too_low_RioChoy;Diversity_too_low_RASCON	1
1263	RioChoy-Tinaja	0.00619094	7	wdr61	Not applicable	Diversity_too_low_RioChoy;Diversity_too_low_RASCON	1
1264	RioChoy-Tinaja	0.00619094	Not applicable	creld1	Not applicable	Diversity_too_low_RioChoy;Diversity_too_low_RASCON	1
1265	RioChoy-Tinaja	0.00619094	23	dlx5a	Not applicable	Diversity_too_low_RioChoy;Diversity_too_low_RASCON	1
1266	RioChoy-Tinaja	0.00619094	Not applicable	odf3l2	Not applicable	Diversity_too_low_RioChoy;Diversity_too_low_RASCON	1
1267	RioChoy-Tinaja	0.00619094	15	ap1s2	GO:0006886 GO:0030121 GO:0035615	Diversity_too_low_RioChoy;Diversity_too_low_RASCON	1
1268	RioChoy-Tinaja	0.00619094	APWO02001541.1	ube2h	Not applicable	Diversity_too_low_RioChoy;Diversity_too_low_RASCON	1
1269	RioChoy-Tinaja	0.00619094	6	dgcr6	Not applicable	Diversity_too_low_RioChoy;Diversity_too_low_RASCON	1
1270	RioChoy-Tinaja	0.00619094	20	arfip2b	Not applicable	Diversity_too_low_RASCON	1
1271	RioChoy-Tinaja	0.00619094	APWO02001680.1	sst1.1	Not applicable	Diversity_too_low_RASCON	1
1272	RioChoy-Tinaja	0.00619094	Not applicable	cxcl11	Not applicable	Diversity_too_low_RASCON	1
1273	RioChoy-Tinaja	0.00619094	20	ier3ip1	Not applicable	Diversity_too_low_RASCON	1
1274	RioChoy-Tinaja	0.00619094	Not applicable	tmem104	Not applicable	Diversity_too_low_RASCON	1
1275	RioChoy-Tinaja	0.00619094	4	ndufa4	Not applicable	Diversity_too_low_RASCON	1
1276	RioChoy-Tinaja	0.00619094	Not applicable	adssl1	Not applicable	Diversity_too_low_RASCON	1
1277	RioChoy-Tinaja	0.00619094	Not applicable	adam17	Not applicable	Diversity_too_low_RASCON	1
1278	RioChoy-Tinaja	0.00619094	Not applicable	bmf2	Not applicable	Diversity_too_low_RASCON	1
1279	RioChoy-Tinaja	0.00619094	Not applicable	smoc2	Not applicable	Diversity_too_low_RASCON	1
1280	RioChoy-Tinaja	0.00619094	Not applicable	dram1	Not applicable	Diversity_too_low_RASCON	1
1281	RioChoy-Tinaja	0.00619094	7	cd36	Not applicable	Diversity_too_low_RASCON	1
1282	RioChoy-Tinaja	0.00619094	APWO02000145.1	hoxb6a	Not applicable	Diversity_too_low_RASCON	1
1283	RioChoy-Tinaja	0.00619094	5	stx6	Not applicable	Diversity_too_low_RASCON	1
1284	RioChoy-Tinaja	0.00619094	5	vmac		Diversity_too_low_RASCON	1
1285	RioChoy-Tinaja	0.00619094	20	triap1	Not applicable	Diversity_too_low_RASCON	1
1286	RioChoy-Tinaja	0.00619094	APWO02000182.1	higd1a	GO:0016021	Diversity_too_low_RASCON	1
1287	RioChoy-Tinaja	0.00619094	Not applicable	tceb2	Not applicable	Diversity_too_low_RASCON	1
1288	RioChoy-Tinaja	0.00619094	APWO02000032.1	cebpg	Not applicable	Diversity_too_low_RASCON	1
1312	RioChoy-Tinaja	0.00619094	15	hoxc12a	Not applicable	Diversity_too_low_RioChoy	1
1313	RioChoy-Tinaja	0.00619094	Not applicable	evc	Not applicable	Diversity_too_low_RioChoy	1
1315	RioChoy-Tinaja	0.00619094	Not applicable	nploc4	Not applicable	Diversity_too_low_RASCON	1
1318	RioChoy-Tinaja	0.00619094	2	ube2d2l	Not applicable	Diversity_too_low_RioChoy; Molino-Rascon	1
1319	RioChoy-Tinaja	0.00309547	7	ndufb2	Not applicable	Diversity_too_low_RASCON	1

## Sheet: Gene Search Results
Gene ID	Gene name	Gene description	Study-specific information	Comparison	logFC	p-value	Condition	Publication
ENSAMXG00000005290	mgat4a	Not available for this study	Rhythmic_Molino	Molino-Rio Choy	-0.022593	0.738323	Between morph	4
ENSAMXG00000005290	mgat4a	Not available for this study	Rhythmic_Molino	Pachon-Rio Choy	-0.35532	2.29e-07	Between morph	4
ENSAMXG00000005290	mgat4a	Not available for this study	Rhythmic_Molino	Tinaja-Rio Choy	-0.135151	0.0366529	Between morph	4
ENSAMXG00000011365	atp6v1c1b	Not available for this study	Rhythmic_Molino	Molino-Rio Choy	0.146609	0.0758318	Between morph	4
ENSAMXG00000011365	atp6v1c1b	Not available for this study	Rhythmic_Molino	Pachon-Rio Choy	0.0210504	0.788413	Between morph	4
ENSAMXG00000011365	atp6v1c1b	Not available for this study	Rhythmic_Molino	Tinaja-Rio Choy	0.441695	1.44e-08	Between morph	4
ENSAMXG00000019987	eno2	Not available for this study	Rhythmic_Molino	Molino-Rio Choy	0.741891	0.0209658	Between morph	4
ENSAMXG00000019987	eno2	Not available for this study	Rhythmic_Molino	Pachon-Rio Choy	1.2951	0.00021395	Between morph	4
ENSAMXG00000019987	eno2	Not available for this study	Rhythmic_Molino	Tinaja-Rio Choy	1.24031	8.92e-05	Between morph	4
ENSAMXG00000006740	nelfcd	Not available for this study	Rhythmic_Molino	Molino-Rio Choy	0.338406	0.277043	Between morph	4
ENSAMXG00000006740	nelfcd	Not available for this study	Rhythmic_Molino	Pachon-Rio Choy	-1.49399	3.89e-09	Between morph	4
ENSAMXG00000006740	nelfcd	Not available for this study	Rhythmic_Molino	Tinaja-Rio Choy	-1.84671	2.58e-21	Between morph	4
ENSAMXG00000018133	slc10a3	Not available for this study	Rhythmic_Molino	Molino-Rio Choy	-0.355142	1.89e-06	Between morph	4
ENSAMXG00000018133	slc10a3	Not available for this study	Rhythmic_Molino	Pachon-Rio Choy	-0.321357	6.38e-05	Between morph	4
ENSAMXG00000018133	slc10a3	Not available for this study	Rhythmic_Molino	Tinaja-Rio Choy	-0.227381	0.00157117	Between morph	4
ENSAMXG00000020504	anp32e	Not available for this study	Rhythmic_Molino	Molino-Rio Choy	0.46194	5.78e-09	Between morph	4
ENSAMXG00000020504	anp32e	Not available for this study	Rhythmic_Molino	Pachon-Rio Choy	-0.016753	0.867264	Between morph	4
ENSAMXG00000020504	anp32e	Not available for this study	Rhythmic_Molino	Tinaja-Rio Choy	-0.170749	0.0201162	Between morph	4
ENSAMXG00000011937	ccnb1	Not available for this study	Rhythmic_Molino	Molino-Rio Choy	-0.0633129	0.680754	Between morph	4
ENSAMXG00000011937	ccnb1	Not available for this study	Rhythmic_Molino	Pachon-Rio Choy	-0.209351	0.158897	Between morph	4
ENSAMXG00000011937	ccnb1	Not available for this study	Rhythmic_Molino	Tinaja-Rio Choy	-1.10957	1.21e-12	Between morph	4
ENSAMXG00000011937	ccnb1	cyclin B1 [Source:NCBI gene;Acc:103046107]	Not available for this study	Rio Choy-Control	-1.11682	0.000493873	Sleep deprivation	5
ENSAMXG00000005862	bbs5	Not available for this study	Rhythmic_Molino	Molino-Rio Choy	0.504593	0.332766	Between morph	4
ENSAMXG00000005862	bbs5	Not available for this study	Rhythmic_Molino	Pachon-Rio Choy	-0.259362	0.530237	Between morph	4
ENSAMXG00000005862	bbs5	Not available for this study	Rhythmic_Molino	Tinaja-Rio Choy	0.866918	0.137291	Between morph	4
ENSAMXG00000026075	abhd13	Not available for this study	Rhythmic_Molino	Molino-Rio Choy	-0.0768383	0.345864	Between morph	4
ENSAMXG00000026075	abhd13	Not available for this study	Rhythmic_Molino	Pachon-Rio Choy	-0.128956	0.103237	Between morph	4
ENSAMXG00000026075	abhd13	Not available for this study	Rhythmic_Molino	Tinaja-Rio Choy	-0.330116	2.73e-07	Between morph	4
ENSAMXG00000018119	chmp1a	Not available for this study	Rhythmic_Molino	Molino-Rio Choy	0.545283	0.788132	Between morph	4
ENSAMXG00000018119	chmp1a	Not available for this study	Rhythmic_Molino	Pachon-Rio Choy	0.777066	0.719098	Between morph	4
ENSAMXG00000018119	chmp1a	Not available for this study	Rhythmic_Molino	Tinaja-Rio Choy	2.19469	0.408631	Between morph	4
ENSAMXG00000020655	arpin	Not available for this study	Rhythmic_Molino	Molino-Rio Choy	-0.462344	0.000122212	Between morph	4
ENSAMXG00000020655	arpin	Not available for this study	Rhythmic_Molino	Pachon-Rio Choy	-0.584713	0.000358125	Between morph	4
ENSAMXG00000020655	arpin	Not available for this study	Rhythmic_Molino	Tinaja-Rio Choy	-0.881631	1.33e-10	Between morph	4
ENSAMXG00000006229	sharpin	Not available for this study	Rhythmic_Molino	Molino-Rio Choy	0.127892	0.723995	Between morph	4
ENSAMXG00000006229	sharpin	Not available for this study	Rhythmic_Molino	Pachon-Rio Choy	0.710942	0.0952738	Between morph	4
ENSAMXG00000006229	sharpin	Not available for this study	Rhythmic_Molino	Tinaja-Rio Choy	0.0967507	0.743522	Between morph	4
ENSAMXG00000013353	pcsk9	Not available for this study	Rhythmic_Molino	Molino-Rio Choy	-2.0494	6.82e-15	Between morph	4
ENSAMXG00000013353	pcsk9	Not available for this study	Rhythmic_Molino	Pachon-Rio Choy	1.0896	0.00174562	Between morph	4
ENSAMXG00000013353	pcsk9	Not available for this study	Rhythmic_Molino	Tinaja-Rio Choy	-1.54995	5.52e-10	Between morph	4
ENSAMXG00000017161	pcsk1nl	Not available for this study	Rhythmic_Molino	Molino-Rio Choy	0.0956492	0.342233	Between morph	4
ENSAMXG00000017161	pcsk1nl	Not available for this study	Rhythmic_Molino	Pachon-Rio Choy	-0.339412	0.000280731	Between morph	4
ENSAMXG00000017161	pcsk1nl	Not available for this study	Rhythmic_Molino	Tinaja-Rio Choy	-0.287414	0.00227612	Between morph	4
ENSAMXG00000001554	csk	Not available for this study	Rhythmic_Molino	Molino-Rio Choy	0.45079	0.195546	Between morph	4
ENSAMXG00000001554	csk	Not available for this study	Rhythmic_Molino	Pachon-Rio Choy	0.106754	0.780015	Between morph	4
ENSAMXG00000001554	csk	Not available for this study	Rhythmic_Molino	Tinaja-Rio Choy	-1.42839	4.41e-08	Between morph	4
ENSAMXG00000002828	pcsk6	Not available for this study	Rhythmic_Molino	Molino-Rio Choy	-0.231209	0.199431	Between morph	4
ENSAMXG00000002828	pcsk6	Not available for this study	Rhythmic_Molino	Pachon-Rio Choy	-0.201114	0.280519	Between morph	4
ENSAMXG00000002828	pcsk6	Not available for this study	Rhythmic_Molino	Tinaja-Rio Choy	-0.14216	0.394172	Between morph	4
ENSAMXG00000006689	pcsk1	Not available for this study	Rhythmic_Molino	Molino-Rio Choy	0.198359	0.200003	Between morph	4
ENSAMXG00000006689	pcsk1	Not available for this study	Rhythmic_Molino	Pachon-Rio Choy	0.397483	0.029051	Between morph	4
ENSAMXG00000006689	pcsk1	Not available for this study	Rhythmic_Molino	Tinaja-Rio Choy	0.266976	0.0605966	Between morph	4
ENSAMXG00000006586	pcsk5a	Not available for this study	Rhythmic_Molino	Molino-Rio Choy	-0.569179	0.378155	Between morph	4
ENSAMXG00000006586	pcsk5a	Not available for this study	Rhythmic_Molino	Pachon-Rio Choy	-0.639095	0.324295	Between morph	4
ENSAMXG00000006586	pcsk5a	Not available for this study	Rhythmic_Molino	Tinaja-Rio Choy	-0.337416	0.623788	Between morph	4
ENSAMXG00000001238	pcsk5b	Not available for this study	Rhythmic_Molino	Molino-Rio Choy	0.171356	0.0855609	Between morph	4
ENSAMXG00000001238	pcsk5b	Not available for this study	Rhythmic_Molino	Pachon-Rio Choy	0.326482	0.000844924	Between morph	4
ENSAMXG00000001238	pcsk5b	Not available for this study	Rhythmic_Molino	Tinaja-Rio Choy	0.619834	7.75e-15	Between morph	4
ENSAMXG00000003559	rspry1	Not available for this study	Rhythmic_Molino	Molino-Rio Choy	-0.117535	0.44032	Between morph	4
ENSAMXG00000003559	rspry1	Not available for this study	Rhythmic_Molino	Pachon-Rio Choy	0.363807	0.0182669	Between morph	4
ENSAMXG00000003559	rspry1	Not available for this study	Rhythmic_Molino	Tinaja-Rio Choy	-0.184018	0.23104	Between morph	4
ENSAMXG00000014498	dntt	Not available for this study	Rhythmic_Molino	Molino-Rio Choy	2.98151	0.000125	Between morph	4
ENSAMXG00000014498	dntt	Not available for this study	Rhythmic_Molino	Pachon-Rio Choy	0.0881672	0.874937	Between morph	4
ENSAMXG00000014498	dntt	Not available for this study	Rhythmic_Molino	Tinaja-Rio Choy	-0.249315	0.622582	Between morph	4
ENSAMXG00000020270	lonrf3	Not available for this study	Rhythmic_Molino	Molino-Rio Choy	-0.0893911	0.771443	Between morph	4
ENSAMXG00000020270	lonrf3	Not available for this study	Rhythmic_Molino	Pachon-Rio Choy	0.926606	0.042945	Between morph	4
ENSAMXG00000020270	lonrf3	Not available for this study	Rhythmic_Molino	Tinaja-Rio Choy	1.42738	0.000260651	Between morph	4
ENSAMXG00000001555	brip1	Not available for this study	Rhythmic_Molino	Molino-Rio Choy	-1.16762	0.0596417	Between morph	4
ENSAMXG00000001555	brip1	Not available for this study	Rhythmic_Molino	Pachon-Rio Choy	-1.06362	0.0645463	Between morph	4
ENSAMXG00000001555	brip1	Not available for this study	Rhythmic_Molino	Tinaja-Rio Choy	-1.38697	0.00694084	Between morph	4
ENSAMXG00000008926	minal	Not available for this study	Rhythmic_Molino	Molino-Rio Choy	0.228291	0.07513	Between morph	4
ENSAMXG00000008926	minal	Not available for this study	Rhythmic_Molino	Pachon-Rio Choy	0.091435	0.532336	Between morph	4
ENSAMXG00000008926	minal	Not available for this study	Rhythmic_Molino	Tinaja-Rio Choy	-0.088277	0.429791	Between morph	4
ENSAMXG00000003560	ctdsp1	Not available for this study	Rhythmic_Molino	Molino-Rio Choy	-0.158353	0.153622	Between morph	4
ENSAMXG00000003560	ctdsp1	Not available for this study	Rhythmic_Molino	Pachon-Rio Choy	0.0130157	0.90496	Between morph	4
ENSAMXG00000003560	ctdsp1	Not available for this study	Rhythmic_Molino	Tinaja-Rio Choy	0.231636	0.0185069	Between morph	4
ENSAMXG00000026480	cited1	Not available for this study	Rhythmic_Molino	Molino-Rio Choy	0.0232868	0.804972	Between morph	4
ENSAMXG00000026480	cited1	Not available for this study	Rhythmic_Molino	Pachon-Rio Choy	0.205	0.0550183	Between morph	4
ENSAMXG00000026480	cited1	Not available for this study	Rhythmic_Molino	Tinaja-Rio Choy	0.333595	0.000661703	Between morph	4
ENSAMXG00000008342	cplx4a	Not available for this study	Arrhythmic	Molino-Rio Choy	4.04369	1.35e-179	Between morph	4
ENSAMXG00000008342	cplx4a	Not available for this study	Arrhythmic	Pachon-Rio Choy	6.10165	3.34e-64	Between morph	4
ENSAMXG00000008342	cplx4a	Not available for this study	Arrhythmic	Tinaja-Rio Choy	6.61493	2.78e-224	Between morph	4
ENSAMXG00000005953	usp6nl	Not available for this study	Rhythmic_Molino	Molino-Rio Choy	0.574757	0.00190863	Between morph	4
ENSAMXG00000005953	usp6nl	Not available for this study	Rhythmic_Molino	Pachon-Rio Choy	0.46606	0.0479174	Between morph	4
ENSAMXG00000005953	usp6nl	Not available for this study	Rhythmic_Molino	Tinaja-Rio Choy	0.517032	0.00115219	Between morph	4
ENSAMXG00000002366	usp53	Not available for this study	Rhythmic_Molino	Molino-Rio Choy	0.290768	0.0300785	Between morph	4
ENSAMXG00000002366	usp53	Not available for this study	Rhythmic_Molino	Pachon-Rio Choy	0.599195	0.000121671	Between morph	4
ENSAMXG00000002366	usp53	Not available for this study	Rhythmic_Molino	Tinaja-Rio Choy	0.128476	0.323128	Between morph	4
ENSAMXG00000013579	tent5d	Not available for this study	Rhythmic_Molino	Molino-Rio Choy	1.58292	0.0610618	Between morph	4
ENSAMXG00000013579	tent5d	Not available for this study	Rhythmic_Molino	Pachon-Rio Choy	0.920325	0.316559	Between morph	4
ENSAMXG00000013579	tent5d	Not available for this study	Rhythmic_Molino	Tinaja-Rio Choy	0.623585	0.478283	Between morph	4
ENSAMXG00000008820	usp49	Not available for this study	Rhythmic_Molino	Molino-Rio Choy	0.0740159	0.764145	Between morph	4
ENSAMXG00000008820	usp49	Not available for this study	Rhythmic_Molino	Pachon-Rio Choy	1.08629	0.00546551	Between morph	4
ENSAMXG00000008820	usp49	Not available for this study	Rhythmic_Molino	Tinaja-Rio Choy	0.706788	0.0121238	Between morph	4
ENSAMXG00000008513	si:dkey-34e4.1	Not available for this study	Rhythmic_Molino	Molino-Rio Choy	0.522396	0.300785	Between morph	4
ENSAMXG00000008513	si:dkey-34e4.1	Not available for this study	Rhythmic_Molino	Pachon-Rio Choy	0.474005	0.346169	Between morph	4
ENSAMXG00000008513	si:dkey-34e4.1	Not available for this study	Rhythmic_Molino	Tinaja-Rio Choy	-0.243262	0.543724	Between morph	4
ENSAMXG00000007030	tut4	Not available for this study	Rhythmic_Molino	Molino-Rio Choy	0.459675	0.097241	Between morph	4
ENSAMXG00000007030	tut4	Not available for this study	Rhythmic_Molino	Pachon-Rio Choy	0.242395	0.41815	Between morph	4
ENSAMXG00000007030	tut4	Not available for this study	Rhythmic_Molino	Tinaja-Rio Choy	0.543293	0.0175807	Between morph	4
ENSAMXG00000016850	tent5a	Not available for this study	Arrhythmic	Molino-Rio Choy	0.670581	1.56e-08	Between morph	4
ENSAMXG00000016850	tent5a	Not available for this study	Arrhythmic	Pachon-Rio Choy	0.999539	2.43e-14	Between morph	4
ENSAMXG00000016850	tent5a	Not available for this study	Arrhythmic	Tinaja-Rio Choy	1.21615	5.55e-26	Between morph	4
ENSAMXG00000017691	tent4a	Not available for this study	Rhythmic_Molino	Molino-Rio Choy	-1.35579	0.260448	Between morph	4
ENSAMXG00000017691	tent4a	Not available for this study	Rhythmic_Molino	Pachon-Rio Choy	-2.19852	0.0387895	Between morph	4
ENSAMXG00000017691	tent4a	Not available for this study	Rhythmic_Molino	Tinaja-Rio Choy	-2.09315	0.0557065	Between morph	4
ENSAMXG00000014506	lonrf1l	Not available for this study	Rhythmic_Molino	Molino-Rio Choy	-1.21253	2.19e-07	Between morph	4
ENSAMXG00000014506	lonrf1l	Not available for this study	Rhythmic_Molino	Pachon-Rio Choy	-0.983955	0.000140367	Between morph	4
ENSAMXG00000014506	lonrf1l	Not available for this study	Rhythmic_Molino	Tinaja-Rio Choy	-1.18568	1.78e-08	Between morph	4
ENSAMXG00000003140	rbbp8l	Not available for this study	Rhythmic_Molino	Molino-Rio Choy	0.14129	0.297867	Between morph	4
ENSAMXG00000003140	rbbp8l	Not available for this study	Rhythmic_Molino	Pachon-Rio Choy	-0.0579702	0.721486	Between morph	4
ENSAMXG00000003140	rbbp8l	Not available for this study	Rhythmic_Molino	Tinaja-Rio Choy	-0.137595	0.261533	Between morph	4
ENSAMXG00000017664	uchl5	Not available for this study	Rhythmic_Molino	Molino-Rio Choy	-1.54084	1.35e-43	Between morph	4
ENSAMXG00000017664	uchl5	Not available for this study	Rhythmic_Molino	Pachon-Rio Choy	-1.73044	1.07e-29	Between morph	4
ENSAMXG00000017664	uchl5	Not available for this study	Rhythmic_Molino	Tinaja-Rio Choy	-1.97698	4.41e-74	Between morph	4
ENSAMXG00000012760	mettl13	Not available for this study	Rhythmic_Molino	Molino-Rio Choy	-0.391124	0.0174595	Between morph	4
ENSAMXG00000012760	mettl13	Not available for this study	Rhythmic_Molino	Pachon-Rio Choy	-0.819955	6.61e-06	Between morph	4
ENSAMXG00000012760	mettl13	Not available for this study	Rhythmic_Molino	Tinaja-Rio Choy	-1.06987	2.49e-09	Between morph	4
ENSAMXG00000017512	uchl3	Not available for this study	Rhythmic_Molino	Molino-Rio Choy	-0.493237	2.53e-08	Between morph	4
ENSAMXG00000017512	uchl3	Not available for this study	Rhythmic_Molino	Pachon-Rio Choy	-0.757972	2.39e-16	Between morph	4
ENSAMXG00000017512	uchl3	Not available for this study	Rhythmic_Molino	Tinaja-Rio Choy	-0.748423	1.08e-17	Between morph	4
ENSAMXG00000025526	cited2	Not available for this study	Rhythmic_Molino	Molino-Rio Choy	0.28286	0.0213384	Between morph	4
ENSAMXG00000025526	cited2	Not available for this study	Rhythmic_Molino	Pachon-Rio Choy	0.253312	0.0878146	Between morph	4
ENSAMXG00000025526	cited2	Not available for this study	Rhythmic_Molino	Tinaja-Rio Choy	0.711758	2.05e-06	Between morph	4
ENSAMXG00000005176	si:ch1073-440b2.1	Not available for this study	Rhythmic_Molino	Molino-Rio Choy	1.21521	1.23e-23	Between morph	4
ENSAMXG00000005176	si:ch1073-440b2.1	Not available for this study	Rhythmic_Molino	Pachon-Rio Choy	0.256289	0.0256505	Between morph	4
ENSAMXG00000005176	si:ch1073-440b2.1	Not available for this study	Rhythmic_Molino	Tinaja-Rio Choy	0.460468	2.16e-06	Between morph	4
ENSAMXG00000025994	tent5c	Not available for this study	Rhythmic_Molino	Molino-Rio Choy	0.516721	8.65e-05	Between morph	4
ENSAMXG00000025994	tent5c	Not available for this study	Rhythmic_Molino	Pachon-Rio Choy	0.32734	0.0189715	Between morph	4
ENSAMXG00000025994	tent5c	Not available for this study	Rhythmic_Molino	Tinaja-Rio Choy	0.44869	0.000669405	Between morph	4
ENSAMXG00000015707	yjefn3	Not available for this study	Rhythmic_Molino	Molino-Rio Choy	-0.104469	0.366433	Between morph	4
ENSAMXG00000015707	yjefn3	Not available for this study	Rhythmic_Molino	Pachon-Rio Choy	0.224208	0.0712692	Between morph	4
ENSAMXG00000015707	yjefn3	Not available for this study	Rhythmic_Molino	Tinaja-Rio Choy	0.65083	2.12e-09	Between morph	4
ENSAMXG00000012851	ntmt1	Not available for this study	Rhythmic_Molino	Molino-Rio Choy	-0.610024	3.43e-06	Between morph	4
ENSAMXG00000012851	ntmt1	Not available for this study	Rhythmic_Molino	Pachon-Rio Choy	-0.265306	0.0479413	Between morph	4
ENSAMXG00000012851	ntmt1	Not available for this study	Rhythmic_Molino	Tinaja-Rio Choy	-0.384579	0.00238915	Between morph	4
ENSAMXG00000000044	cttnbp2nlb	Not available for this study	Rhythmic_Molino	Molino-Rio Choy	0.384738	0.260842	Between morph	4
ENSAMXG00000000044	cttnbp2nlb	Not available for this study	Rhythmic_Molino	Pachon-Rio Choy	0.0762771	0.830237	Between morph	4
ENSAMXG00000000044	cttnbp2nlb	Not available for this study	Rhythmic_Molino	Tinaja-Rio Choy	0.0177695	0.946705	Between morph	4
ENSAMXG00000016679	si:dkeyp-19e1.3	Not available for this study	Rhythmic_Molino	Molino-Rio Choy	0.0626818	0.676069	Between morph	4
ENSAMXG00000016679	si:dkeyp-19e1.3	Not available for this study	Rhythmic_Molino	Pachon-Rio Choy	0.144981	0.391265	Between morph	4
ENSAMXG00000016679	si:dkeyp-19e1.3	Not available for this study	Rhythmic_Molino	Tinaja-Rio Choy	-0.118129	0.371414	Between morph	4
ENSAMXG00000015215	usp21	Not available for this study	Rhythmic_Molino	Molino-Rio Choy	2.86319	0.0017103	Between morph	4
ENSAMXG00000015215	usp21	Not available for this study	Rhythmic_Molino	Pachon-Rio Choy	2.94667	0.00247754	Between morph	4
ENSAMXG00000015215	usp21	Not available for this study	Rhythmic_Molino	Tinaja-Rio Choy	4.89478	3.11e-07	Between morph	4
ENSAMXG00000019288	nos1apb	Not available for this study	Rhythmic_Molino	Molino-Rio Choy	-0.735117	0.334365	Between morph	4
ENSAMXG00000019288	nos1apb	Not available for this study	Rhythmic_Molino	Pachon-Rio Choy	0.43372	0.676725	Between morph	4
ENSAMXG00000019288	nos1apb	Not available for this study	Rhythmic_Molino	Tinaja-Rio Choy	1.0336	0.339356	Between morph	4
ENSAMXG00000014135	stard3nl	Not available for this study	Rhythmic_Molino	Molino-Rio Choy	0.246044	0.00119261	Between morph	4
ENSAMXG00000014135	stard3nl	Not available for this study	Rhythmic_Molino	Pachon-Rio Choy	0.031111	0.723948	Between morph	4
ENSAMXG00000014135	stard3nl	Not available for this study	Rhythmic_Molino	Tinaja-Rio Choy	-0.0566761	0.474066	Between morph	4
ENSAMXG00000014135	stard3nl	STARD3 N-terminal like [Source:NCBI gene;Acc:103024055]	Not available for this study	Rio Choy-Control	-0.668496	0.000233244	Sleep deprivation	5
ENSAMXG00000014135	stard3nl	STARD3 N-terminal like [Source:NCBI gene;Acc:103024055]	Not available for this study	Tinaja-Control	-0.694563	0.000128224	Sleep deprivation	5
ENSAMXG00000011773	necab1	Not available for this study	Rhythmic_Molino	Molino-Rio Choy	0.324304	0.000186753	Between morph	4
ENSAMXG00000011773	necab1	Not available for this study	Rhythmic_Molino	Pachon-Rio Choy	0.680806	2.99e-13	Between morph	4
ENSAMXG00000011773	necab1	Not available for this study	Rhythmic_Molino	Tinaja-Rio Choy	0.176332	0.0380166	Between morph	4
ENSAMXG00000000252	lonrf1	Not available for this study	Rhythmic_Molino	Molino-Rio Choy	-0.108809	0.691388	Between morph	4
ENSAMXG00000000252	lonrf1	Not available for this study	Rhythmic_Molino	Pachon-Rio Choy	-0.250302	0.336005	Between morph	4
ENSAMXG00000000252	lonrf1	Not available for this study	Rhythmic_Molino	Tinaja-Rio Choy	0.250643	0.427622	Between morph	4
ENSAMXG00000010240	gstcd	Not available for this study	Rhythmic_Molino	Molino-Rio Choy	1.72091	0.00967911	Between morph	4
ENSAMXG00000010240	gstcd	Not available for this study	Rhythmic_Molino	Pachon-Rio Choy	1.00853	0.112556	Between morph	4
ENSAMXG00000010240	gstcd	Not available for this study	Rhythmic_Molino	Tinaja-Rio Choy	4.10206	6.42e-08	Between morph	4
ENSAMXG00000000764	ube2c	Not available for this study	Rhythmic_Molino	Molino-Rio Choy	-0.114176	0.271588	Between morph	4
ENSAMXG00000000764	ube2c	Not available for this study	Rhythmic_Molino	Pachon-Rio Choy	0.169234	0.101666	Between morph	4
ENSAMXG00000000764	ube2c	Not available for this study	Rhythmic_Molino	Tinaja-Rio Choy	-0.371275	0.000124422	Between morph	4
ENSAMXG00000018932	tent4b	Not available for this study	Rhythmic_Molino	Molino-Rio Choy	0.291575	0.262087	Between morph	4
ENSAMXG00000018932	tent4b	Not available for this study	Rhythmic_Molino	Pachon-Rio Choy	0.100021	0.73831	Between morph	4
ENSAMXG00000018932	tent4b	Not available for this study	Rhythmic_Molino	Tinaja-Rio Choy	-0.138477	0.535574	Between morph	4
ENSAMXG00000008240	tent2	Not available for this study	Rhythmic_Molino	Molino-Rio Choy	-0.196126	0.436556	Between morph	4
ENSAMXG00000008240	tent2	Not available for this study	Rhythmic_Molino	Pachon-Rio Choy	-0.350734	0.226451	Between morph	4
ENSAMXG00000008240	tent2	Not available for this study	Rhythmic_Molino	Tinaja-Rio Choy	-0.65895	0.0159613	Between morph	4
ENSAMXG00000012371	usp2b	Not available for this study	Arrhythmic	Molino-Rio Choy	-0.551643	0.000222248	Between morph	4
ENSAMXG00000012371	usp2b	Not available for this study	Arrhythmic	Pachon-Rio Choy	-0.058763	0.700112	Between morph	4
ENSAMXG00000012371	usp2b	Not available for this study	Arrhythmic	Tinaja-Rio Choy	-0.143102	0.289251	Between morph	4
ENSAMXG00000012371	usp2b	ubiquitin carboxyl-terminal hydrolase 2-like [Source:NCBI gene;Acc:103044554]	Not available for this study	Tinaja-Control	1.10132	2.05e-06	Sleep deprivation	5
ENSAMXG00000019227	ctdspl2b	Not available for this study	Rhythmic_Molino	Molino-Rio Choy	-0.717448	0.00854192	Between morph	4
ENSAMXG00000019227	ctdspl2b	Not available for this study	Rhythmic_Molino	Pachon-Rio Choy	-0.802725	0.00766298	Between morph	4
ENSAMXG00000019227	ctdspl2b	Not available for this study	Rhythmic_Molino	Tinaja-Rio Choy	-0.72687	0.0268445	Between morph	4
ENSAMXG00000001488	itm2cb	integral membrane protein 2C [Source:NCBI gene;Acc:103035277]	Not available for this study	Rio Choy-Control	1.11683	5.66e-05	Sleep deprivation	5
ENSAMXG00000019901	adgrg4a	Not available for this study	Rhythmic_Molino	Molino-Rio Choy	0.139768	0.444936	Between morph	4
ENSAMXG00000019901	adgrg4a	Not available for this study	Rhythmic_Molino	Pachon-Rio Choy	0.271284	0.123468	Between morph	4
ENSAMXG00000019901	adgrg4a	Not available for this study	Rhythmic_Molino	Tinaja-Rio Choy	-0.268902	0.118547	Between morph	4
ENSAMXG00000019901	adgrg4a	adhesion G protein-coupled receptor G4a [Source:ZFIN;Acc:ZDB-GENE-121129-2]	Not available for this study	Rio Choy-Control	1.43483	0.000128747	Sleep deprivation	5
ENSAMXG00000025888	TCEANC	Not available for this study	Rhythmic_Molino	Molino-Rio Choy	0.504146	8.65e-05	Between morph	4
ENSAMXG00000025888	TCEANC	Not available for this study	Rhythmic_Molino	Pachon-Rio Choy	1.34015	6.65e-10	Between morph	4
ENSAMXG00000025888	TCEANC	Not available for this study	Rhythmic_Molino	Tinaja-Rio Choy	0.340598	0.00260422	Between morph	4
ENSAMXG00000025888	TCEANC	transcription elongation factor A N-terminal and central domain containing [Source:NCBI gene;Acc:103025179]	Not available for this study	Pachon-Control	1.58469	6.8e-06	Sleep deprivation	5
ENSAMXG00000010156	si:ch1073-70f20.1	si:ch1073-70f20.1 [Source:ZFIN;Acc:ZDB-GENE-081104-94]	Not available for this study	Molino-Control	6.2818	5.3e-06	Sleep deprivation	5
ENSAMXG00000007315			Not available for this study	Tinaja-Control	2.14477	0.000101015	Sleep deprivation	5
ENSAMXG00000015055	hhatla	Not available for this study	Rhythmic_Molino	Molino-Rio Choy	0.494946	3.43e-09	Between morph	4
ENSAMXG00000015055	hhatla	Not available for this study	Rhythmic_Molino	Pachon-Rio Choy	0.275559	0.00153348	Between morph	4
ENSAMXG00000015055	hhatla	Not available for this study	Rhythmic_Molino	Tinaja-Rio Choy	0.770488	5.05e-17	Between morph	4
ENSAMXG00000025658	prnprs3	Not available for this study	Rhythmic_Molino	Molino-Rio Choy	0.208295	0.0452193	Between morph	4
ENSAMXG00000025658	prnprs3	Not available for this study	Rhythmic_Molino	Pachon-Rio Choy	0.39136	0.000214884	Between morph	4
ENSAMXG00000025658	prnprs3	Not available for this study	Rhythmic_Molino	Tinaja-Rio Choy	0.381561	0.000102621	Between morph	4
ENSAMXG00000017886	nmt1a	Not available for this study	Rhythmic_Molino	Molino-Rio Choy	-0.716419	1.06e-08	Between morph	4
ENSAMXG00000017886	nmt1a	Not available for this study	Rhythmic_Molino	Pachon-Rio Choy	0.172982	0.362054	Between morph	4
ENSAMXG00000017886	nmt1a	Not available for this study	Rhythmic_Molino	Tinaja-Rio Choy	0.636624	1.07e-05	Between morph	4
ENSAMXG00000006265	nmt1b	Not available for this study	Rhythmic_Molino	Molino-Rio Choy	-0.284231	0.0343413	Between morph	4
ENSAMXG00000006265	nmt1b	Not available for this study	Rhythmic_Molino	Pachon-Rio Choy	0.409492	0.00104036	Between morph	4
ENSAMXG00000006265	nmt1b	Not available for this study	Rhythmic_Molino	Tinaja-Rio Choy	0.174967	0.269717	Between morph	4
ENSAMXG00000025069	diras1a	Not available for this study	Rhythmic_Molino	Molino-Rio Choy	0.368982	0.000785066	Between morph	4
ENSAMXG00000025069	diras1a	Not available for this study	Rhythmic_Molino	Pachon-Rio Choy	0.75517	3.13e-09	Between morph	4
ENSAMXG00000025069	diras1a	Not available for this study	Rhythmic_Molino	Tinaja-Rio Choy	0.795646	2.14e-12	Between morph	4
ENSAMXG00000025521	ackr3b	Not available for this study	Rhythmic_Molino	Molino-Rio Choy	2.92102	8.06e-71	Between morph	4
ENSAMXG00000025521	ackr3b	Not available for this study	Rhythmic_Molino	Pachon-Rio Choy	-0.0709884	0.394366	Between morph	4
ENSAMXG00000025521	ackr3b	Not available for this study	Rhythmic_Molino	Tinaja-Rio Choy	-0.241304	0.000170724	Between morph	4
ENSAMXG00000016117	nmt2	Not available for this study	Rhythmic_Molino	Molino-Rio Choy	0.10831	0.28101	Between morph	4
ENSAMXG00000016117	nmt2	Not available for this study	Rhythmic_Molino	Pachon-Rio Choy	0.211692	0.0887448	Between morph	4
ENSAMXG00000016117	nmt2	Not available for this study	Rhythmic_Molino	Tinaja-Rio Choy	0.147123	0.137001	Between morph	4
ENSAMXG00000011259	naa35	Not available for this study	Rhythmic_Molino	Molino-Rio Choy	0.0913127	0.831508	Between morph	4
ENSAMXG00000011259	naa35	Not available for this study	Rhythmic_Molino	Pachon-Rio Choy	-0.0469421	0.88741	Between morph	4
ENSAMXG00000011259	naa35	Not available for this study	Rhythmic_Molino	Tinaja-Rio Choy	-0.250992	0.464975	Between morph	4
ENSAMXG00000009655	mettl11b	Not available for this study	Rhythmic_Molino	Molino-Rio Choy	1.69292	3.42e-06	Between morph	4
ENSAMXG00000009655	mettl11b	Not available for this study	Rhythmic_Molino	Pachon-Rio Choy	5.65543	6.72e-29	Between morph	4
ENSAMXG00000009655	mettl11b	Not available for this study	Rhythmic_Molino	Tinaja-Rio Choy	3.06595	5.56e-11	Between morph	4
ENSAMXG00000018012	cad	Not available for this study	Rhythmic_Molino	Molino-Rio Choy	-0.482625	0.139909	Between morph	4
ENSAMXG00000018012	cad	Not available for this study	Rhythmic_Molino	Pachon-Rio Choy	-0.766724	0.0213352	Between morph	4
ENSAMXG00000018012	cad	Not available for this study	Rhythmic_Molino	Tinaja-Rio Choy	-1.45604	2.26e-07	Between morph	4
ENSAMXG00000013841	ctdp1	Not available for this study	Rhythmic_Molino	Molino-Rio Choy	0.0406403	0.789547	Between morph	4
ENSAMXG00000013841	ctdp1	Not available for this study	Rhythmic_Molino	Pachon-Rio Choy	0.317105	0.092108	Between morph	4
ENSAMXG00000013841	ctdp1	Not available for this study	Rhythmic_Molino	Tinaja-Rio Choy	0.277396	0.0328984	Between morph	4
ENSAMXG00000006660	hnrpkl	Not available for this study	Rhythmic_Molino	Molino-Rio Choy	-0.735049	6.38e-23	Between morph	4
ENSAMXG00000006660	hnrpkl	Not available for this study	Rhythmic_Molino	Pachon-Rio Choy	-0.340392	2.29e-06	Between morph	4
ENSAMXG00000006660	hnrpkl	Not available for this study	Rhythmic_Molino	Tinaja-Rio Choy	-0.633362	2.11e-19	Between morph	4
ENSAMXG00000014445	rps17	Not available for this study	Rhythmic_Molino	Molino-Rio Choy	0.130006	0.315109	Between morph	4
ENSAMXG00000014445	rps17	Not available for this study	Rhythmic_Molino	Pachon-Rio Choy	0.101662	0.473466	Between morph	4
ENSAMXG00000014445	rps17	Not available for this study	Rhythmic_Molino	Tinaja-Rio Choy	0.301186	0.00937885	Between morph	4
ENSAMXG00000016445	si:dkeyp-84f3.5	Not available for this study	Rhythmic_Molino	Molino-Rio Choy	0.225267	0.00351342	Between morph	4
ENSAMXG00000016445	si:dkeyp-84f3.5	Not available for this study	Rhythmic_Molino	Pachon-Rio Choy	0.139042	0.0558239	Between morph	4
ENSAMXG00000016445	si:dkeyp-84f3.5	Not available for this study	Rhythmic_Molino	Tinaja-Rio Choy	-0.0120726	0.862503	Between morph	4
ENSAMXG00000011376	BAALC (1 of 2)	Not available for this study	Rhythmic_Molino	Molino-Rio Choy	-0.0801873	0.584816	Between morph	4
ENSAMXG00000011376	BAALC (1 of 2)	Not available for this study	Rhythmic_Molino	Pachon-Rio Choy	0.333364	0.0321189	Between morph	4
ENSAMXG00000011376	BAALC (1 of 2)	Not available for this study	Rhythmic_Molino	Tinaja-Rio Choy	0.771416	4.03e-07	Between morph	4
ENSAMXG00000024867	socs6b	Not available for this study	Rhythmic_Molino	Molino-Rio Choy	0.107438	0.547663	Between morph	4
ENSAMXG00000024867	socs6b	Not available for this study	Rhythmic_Molino	Pachon-Rio Choy	-0.0432654	0.832919	Between morph	4
ENSAMXG00000024867	socs6b	Not available for this study	Rhythmic_Molino	Tinaja-Rio Choy	-0.408171	0.0156304	Between morph	4
ENSAMXG00000000972	cnot2	Not available for this study	Rhythmic_Molino	Molino-Rio Choy	0.391626	0.606091	Between morph	4
ENSAMXG00000000972	cnot2	Not available for this study	Rhythmic_Molino	Pachon-Rio Choy	0.740685	0.343798	Between morph	4
ENSAMXG00000000972	cnot2	Not available for this study	Rhythmic_Molino	Tinaja-Rio Choy	0.369337	0.673497	Between morph	4
ENSAMXG00000011960	cyp26a1	Not available for this study	Rhythmic_Molino	Molino-Rio Choy	-0.140283	0.554829	Between morph	4
ENSAMXG00000011960	cyp26a1	Not available for this study	Rhythmic_Molino	Pachon-Rio Choy	-0.61497	0.00739515	Between morph	4
ENSAMXG00000011960	cyp26a1	Not available for this study	Rhythmic_Molino	Tinaja-Rio Choy	-0.595029	0.00967068	Between morph	4
ENSAMXG00000011960	cyp26a1	cytochrome P450 26A1 [Source:NCBI gene;Acc:103044660]	Not available for this study	Molino-Control	-1.31024	0.000105101	Sleep deprivation	5
ENSAMXG00000020324	ammecr1	Not available for this study	Rhythmic_Molino	Molino-Rio Choy	-0.26281	0.0161967	Between morph	4
ENSAMXG00000020324	ammecr1	Not available for this study	Rhythmic_Molino	Pachon-Rio Choy	-0.0921577	0.419334	Between morph	4
ENSAMXG00000020324	ammecr1	Not available for this study	Rhythmic_Molino	Tinaja-Rio Choy	-0.46152	2.28e-06	Between morph	4
ENSAMXG00000012302	hs6st1a (1 of 2)	Not available for this study	Rhythmic_Molino	Molino-Rio Choy	0.0271557	0.855683	Between morph	4
ENSAMXG00000012302	hs6st1a (1 of 2)	Not available for this study	Rhythmic_Molino	Pachon-Rio Choy	-0.0661452	0.643395	Between morph	4
ENSAMXG00000012302	hs6st1a (1 of 2)	Not available for this study	Rhythmic_Molino	Tinaja-Rio Choy	-0.260992	0.0299631	Between morph	4
ENSAMXG00000001955	mrpl19	Not available for this study	Rhythmic_Molino	Molino-Rio Choy	-0.0377674	0.797012	Between morph	4
ENSAMXG00000001955	mrpl19	Not available for this study	Rhythmic_Molino	Pachon-Rio Choy	-0.0176131	0.875063	Between morph	4
ENSAMXG00000001955	mrpl19	Not available for this study	Rhythmic_Molino	Tinaja-Rio Choy	-0.212256	0.106905	Between morph	4
ENSAMXG00000020280	rpl19 (2 of 2)	Not available for this study	Rhythmic_Molino	Molino-Rio Choy	-0.302382	0.614062	Between morph	4
ENSAMXG00000020280	rpl19 (2 of 2)	Not available for this study	Rhythmic_Molino	Pachon-Rio Choy	-0.231103	0.708146	Between morph	4
ENSAMXG00000020280	rpl19 (2 of 2)	Not available for this study	Rhythmic_Molino	Tinaja-Rio Choy	0.148017	0.835479	Between morph	4
ENSAMXG00000000575	rpl19	ribosomal protein L19 [Source:NCBI gene;Acc:103027236]	Not available for this study	Molino-Control	0.925508	0.000598603	Sleep deprivation	5
ENSAMXG00000009986	aif1l	allograft inflammatory factor 1 like [Source:NCBI gene;Acc:103026376]	Not available for this study	Pachon-Control	-0.811014	1.06e-07	Sleep deprivation	5
ENSAMXG00000009986	aif1l	allograft inflammatory factor 1 like [Source:NCBI gene;Acc:103026376]	Not available for this study	Molino-Control	-0.632508	3.17e-05	Sleep deprivation	5
ENSAMXG00000002155	nkx2.1	Not available for this study	Rhythmic_Molino	Molino-Rio Choy	0.0904755	0.74024	Between morph	4
ENSAMXG00000002155	nkx2.1	Not available for this study	Rhythmic_Molino	Pachon-Rio Choy	0.0395922	0.881919	Between morph	4
ENSAMXG00000002155	nkx2.1	Not available for this study	Rhythmic_Molino	Tinaja-Rio Choy	0.0503235	0.853795	Between morph	4
ENSAMXG00000018549	PTP4A3 (2 of 2)	Not available for this study	Rhythmic_Molino	Molino-Rio Choy	0.683864	2.74e-10	Between morph	4
ENSAMXG00000018549	PTP4A3 (2 of 2)	Not available for this study	Rhythmic_Molino	Pachon-Rio Choy	0.667127	3.43e-09	Between morph	4
ENSAMXG00000018549	PTP4A3 (2 of 2)	Not available for this study	Rhythmic_Molino	Tinaja-Rio Choy	1.67615	3.4e-55	Between morph	4
ENSAMXG00000015843	ptp4a3	Not available for this study	Rhythmic_Molino	Molino-Rio Choy	0.189107	0.0444031	Between morph	4
ENSAMXG00000015843	ptp4a3	Not available for this study	Rhythmic_Molino	Pachon-Rio Choy	0.299671	0.00217647	Between morph	4
ENSAMXG00000015843	ptp4a3	Not available for this study	Rhythmic_Molino	Tinaja-Rio Choy	0.593898	7.49e-10	Between morph	4
ENSAMXG00000015843	ptp4a3	protein tyrosine phosphatase type IVA 3-like [Source:NCBI gene;Acc:103031245]	Not available for this study	Tinaja-Control	0.948831	2.12e-05	Sleep deprivation	5
ENSAMXG00000011669	pomt2	Not available for this study	Rhythmic_Molino	Molino-Rio Choy	0.520152	0.26371	Between morph	4
ENSAMXG00000011669	pomt2	Not available for this study	Rhythmic_Molino	Pachon-Rio Choy	0.00842095	0.986041	Between morph	4
ENSAMXG00000011669	pomt2	Not available for this study	Rhythmic_Molino	Tinaja-Rio Choy	0.901309	0.0559374	Between morph	4
ENSAMXG00000011707	eef1akmt2	Not available for this study	Rhythmic_Molino	Molino-Rio Choy	0.00240398	0.991452	Between morph	4
ENSAMXG00000011707	eef1akmt2	Not available for this study	Rhythmic_Molino	Pachon-Rio Choy	-0.82862	2.06e-05	Between morph	4
ENSAMXG00000011707	eef1akmt2	Not available for this study	Rhythmic_Molino	Tinaja-Rio Choy	-0.480017	0.0170642	Between morph	4
ENSAMXG00000017811	asmt2	Not available for this study	Rhythmic_Molino	Molino-Rio Choy	-0.307987	0.0124927	Between morph	4
ENSAMXG00000017811	asmt2	Not available for this study	Rhythmic_Molino	Pachon-Rio Choy	-0.788971	1.31e-09	Between morph	4
ENSAMXG00000017811	asmt2	Not available for this study	Rhythmic_Molino	Tinaja-Rio Choy	-0.824848	1e-11	Between morph	4
ENSAMXG00000013022	kmt2d	Not available for this study	Rhythmic_Molino	Molino-Rio Choy	0.118219	0.880039	Between morph	4
ENSAMXG00000013022	kmt2d	Not available for this study	Rhythmic_Molino	Pachon-Rio Choy	-0.803331	0.194738	Between morph	4
ENSAMXG00000013022	kmt2d	Not available for this study	Rhythmic_Molino	Tinaja-Rio Choy	-0.240971	0.660635	Between morph	4
ENSAMXG00000014916	lcmt2	Not available for this study	Rhythmic_Molino	Molino-Rio Choy	0.0225055	0.946887	Between morph	4
ENSAMXG00000014916	lcmt2	Not available for this study	Rhythmic_Molino	Pachon-Rio Choy	-0.203687	0.591328	Between morph	4
ENSAMXG00000014916	lcmt2	Not available for this study	Rhythmic_Molino	Tinaja-Rio Choy	0.362819	0.347208	Between morph	4
ENSAMXG00000008159	ckmt2b	Not available for this study	Rhythmic_Molino	Molino-Rio Choy	1.06146	6.21e-12	Between morph	4
ENSAMXG00000008159	ckmt2b	Not available for this study	Rhythmic_Molino	Pachon-Rio Choy	0.870025	2.14e-07	Between morph	4
ENSAMXG00000008159	ckmt2b	Not available for this study	Rhythmic_Molino	Tinaja-Rio Choy	1.18009	1.34e-15	Between morph	4
ENSAMXG00000016117	nmt2	Not available for this study	Rhythmic_Molino	Molino-Rio Choy	0.10831	0.28101	Between morph	4
ENSAMXG00000016117	nmt2	Not available for this study	Rhythmic_Molino	Pachon-Rio Choy	0.211692	0.0887448	Between morph	4
ENSAMXG00000016117	nmt2	Not available for this study	Rhythmic_Molino	Tinaja-Rio Choy	0.147123	0.137001	Between morph	4
ENSAMXG00000020380	ehmt2	Not available for this study	Rhythmic_Molino	Molino-Rio Choy	0.34715	0.446899	Between morph	4
ENSAMXG00000020380	ehmt2	Not available for this study	Rhythmic_Molino	Pachon-Rio Choy	-0.125445	0.751761	Between morph	4
ENSAMXG00000020380	ehmt2	Not available for this study	Rhythmic_Molino	Tinaja-Rio Choy	0.498297	0.305936	Between morph	4
ENSAMXG00000004670	kmt2bb	Not available for this study	Rhythmic_Molino	Molino-Rio Choy	0.116382	0.84158	Between morph	4
ENSAMXG00000004670	kmt2bb	Not available for this study	Rhythmic_Molino	Pachon-Rio Choy	-0.376116	0.532129	Between morph	4
ENSAMXG00000004670	kmt2bb	Not available for this study	Rhythmic_Molino	Tinaja-Rio Choy	0.606068	0.281905	Between morph	4
ENSAMXG00000010097	kmt2ba	Not available for this study	Rhythmic_Molino	Molino-Rio Choy	0.105911	0.593791	Between morph	4
ENSAMXG00000010097	kmt2ba	Not available for this study	Rhythmic_Molino	Pachon-Rio Choy	0.368387	0.177062	Between morph	4
ENSAMXG00000010097	kmt2ba	Not available for this study	Rhythmic_Molino	Tinaja-Rio Choy	0.596807	0.00311423	Between morph	4
ENSAMXG00000020116	CKMT2 (1 of many)	Not available for this study	Rhythmic_Molino	Molino-Rio Choy	3.58729	5.88e-42	Between morph	4
ENSAMXG00000020116	CKMT2 (1 of many)	Not available for this study	Rhythmic_Molino	Pachon-Rio Choy	7.44593	2.9e-60	Between morph	4
ENSAMXG00000020116	CKMT2 (1 of many)	Not available for this study	Rhythmic_Molino	Tinaja-Rio Choy	8.82958	1.51e-191	Between morph	4
ENSAMXG00000020116	CKMT2 (1 of many)	creatine kinase, mitochondrial 2 [Source:HGNC Symbol;Acc:HGNC:1996]	Not available for this study	Tinaja-Control	5.05278	0.00069596	Sleep deprivation	5
ENSAMXG00000001776	kmt2cb	Not available for this study	Rhythmic_Molino	Molino-Rio Choy	0.313406	0.293035	Between morph	4
ENSAMXG00000001776	kmt2cb	Not available for this study	Rhythmic_Molino	Pachon-Rio Choy	-0.136384	0.606507	Between morph	4
ENSAMXG00000001776	kmt2cb	Not available for this study	Rhythmic_Molino	Tinaja-Rio Choy	0.797201	0.00257098	Between morph	4
ENSAMXG00000001776	kmt2cb	lysine (K)-specific methyltransferase 2Cb [Source:ZFIN;Acc:ZDB-GENE-070705-340]	Not available for this study	Tinaja-Control	2.28343	2.53e-05	Sleep deprivation	5
ENSAMXG00000003571	c1orf50	Not available for this study	Rhythmic_Molino	Molino-Rio Choy	-0.642359	1.75e-07	Between morph	4
ENSAMXG00000003571	c1orf50	Not available for this study	Rhythmic_Molino	Pachon-Rio Choy	-0.470046	1.89e-05	Between morph	4
ENSAMXG00000003571	c1orf50	Not available for this study	Rhythmic_Molino	Tinaja-Rio Choy	-0.506741	7.23e-07	Between morph	4
ENSAMXG00000016932	lsm4	Not available for this study	Rhythmic_Molino	Molino-Rio Choy	-0.712294	2.4e-07	Between morph	4
ENSAMXG00000016932	lsm4	Not available for this study	Rhythmic_Molino	Pachon-Rio Choy	-0.54468	0.000221235	Between morph	4
ENSAMXG00000016932	lsm4	Not available for this study	Rhythmic_Molino	Tinaja-Rio Choy	-1.09649	1.14e-13	Between morph	4
ENSAMXG00000003891	ubfd1	Not available for this study	Rhythmic_Molino	Molino-Rio Choy	0.36509	2.75e-08	Between morph	4
ENSAMXG00000003891	ubfd1	Not available for this study	Rhythmic_Molino	Pachon-Rio Choy	0.373477	2.1e-07	Between morph	4
ENSAMXG00000003891	ubfd1	Not available for this study	Rhythmic_Molino	Tinaja-Rio Choy	0.180123	0.00830136	Between morph	4
ENSAMXG00000002195	ddi2	Not available for this study	Rhythmic_Molino	Molino-Rio Choy	-0.257515	0.0684297	Between morph	4
ENSAMXG00000002195	ddi2	Not available for this study	Rhythmic_Molino	Pachon-Rio Choy	-0.206234	0.185416	Between morph	4
ENSAMXG00000002195	ddi2	Not available for this study	Rhythmic_Molino	Tinaja-Rio Choy	-0.575839	7.4e-07	Between morph	4
ENSAMXG00000013465	aida	Not available for this study	Rhythmic_Molino	Molino-Rio Choy	-0.315084	0.00573555	Between morph	4
ENSAMXG00000013465	aida	Not available for this study	Rhythmic_Molino	Pachon-Rio Choy	0.535327	6.75e-07	Between morph	4
ENSAMXG00000013465	aida	Not available for this study	Rhythmic_Molino	Tinaja-Rio Choy	0.522912	5.21e-07	Between morph	4
ENSAMXG00000016814	ldlrad4a	Not available for this study	Rhythmic_Molino	Molino-Rio Choy	-0.119825	0.452073	Between morph	4
ENSAMXG00000016814	ldlrad4a	Not available for this study	Rhythmic_Molino	Pachon-Rio Choy	0.0788823	0.622164	Between morph	4
ENSAMXG00000016814	ldlrad4a	Not available for this study	Rhythmic_Molino	Tinaja-Rio Choy	-0.08145	0.619864	Between morph	4
ENSAMXG00000003848	wee1	Not available for this study	Rhythmic_Molino	Molino-Rio Choy	-0.555275	7.87e-13	Between morph	4
ENSAMXG00000003848	wee1	Not available for this study	Rhythmic_Molino	Pachon-Rio Choy	-0.417636	3.29e-07	Between morph	4
ENSAMXG00000003848	wee1	Not available for this study	Rhythmic_Molino	Tinaja-Rio Choy	-0.388286	2.65e-07	Between morph	4
ENSAMXG00000012769	dmxl1	Not available for this study	Rhythmic_Molino	Molino-Rio Choy	-0.531239	0.394756	Between morph	4
ENSAMXG00000012769	dmxl1	Not available for this study	Rhythmic_Molino	Pachon-Rio Choy	-0.531169	0.362282	Between morph	4
ENSAMXG00000012769	dmxl1	Not available for this study	Rhythmic_Molino	Tinaja-Rio Choy	-0.352226	0.476424	Between morph	4
ENSAMXG00000004729	ASB6 (1 of 3)	Not available for this study	Rhythmic_Molino	Molino-Rio Choy	-1.50225	0.165973	Between morph	4
ENSAMXG00000004729	ASB6 (1 of 3)	Not available for this study	Rhythmic_Molino	Pachon-Rio Choy	-0.953728	0.409765	Between morph	4
ENSAMXG00000004729	ASB6 (1 of 3)	Not available for this study	Rhythmic_Molino	Tinaja-Rio Choy	-0.865191	0.5239	Between morph	4
ENSAMXG00000021128	tmem209	Not available for this study	Rhythmic_Molino	Molino-Rio Choy	0.00680135	0.925422	Between morph	4
ENSAMXG00000021128	tmem209	Not available for this study	Rhythmic_Molino	Pachon-Rio Choy	-0.294895	1.02e-06	Between morph	4
ENSAMXG00000021128	tmem209	Not available for this study	Rhythmic_Molino	Tinaja-Rio Choy	-0.358734	1.82e-08	Between morph	4
ENSAMXG00000004764	mboat2b	Not available for this study	Rhythmic_Molino	Molino-Rio Choy	0.15288	0.0957245	Between morph	4
ENSAMXG00000004764	mboat2b	Not available for this study	Rhythmic_Molino	Pachon-Rio Choy	-0.0275853	0.720306	Between morph	4
ENSAMXG00000004764	mboat2b	Not available for this study	Rhythmic_Molino	Tinaja-Rio Choy	0.471095	2.71e-08	Between morph	4
ENSAMXG00000012412	pld4	Not available for this study	Rhythmic_Molino	Molino-Rio Choy	-0.527976	0.0763771	Between morph	4
ENSAMXG00000012412	pld4	Not available for this study	Rhythmic_Molino	Pachon-Rio Choy	-0.669046	0.0377386	Between morph	4
ENSAMXG00000012412	pld4	Not available for this study	Rhythmic_Molino	Tinaja-Rio Choy	-0.168842	0.637091	Between morph	4
ENSAMXG00000019974	mapk12a	Not available for this study	Rhythmic_Molino	Molino-Rio Choy	-0.127041	0.551292	Between morph	4
ENSAMXG00000019974	mapk12a	Not available for this study	Rhythmic_Molino	Pachon-Rio Choy	0.0125178	0.956994	Between morph	4
ENSAMXG00000019974	mapk12a	Not available for this study	Rhythmic_Molino	Tinaja-Rio Choy	-0.289412	0.0884588	Between morph	4
ENSAMXG00000007756	papss2b	Not available for this study	Rhythmic_Molino	Molino-Rio Choy	-0.862417	1.1e-12	Between morph	4
ENSAMXG00000007756	papss2b	Not available for this study	Rhythmic_Molino	Pachon-Rio Choy	-0.636728	2.82e-06	Between morph	4
ENSAMXG00000007756	papss2b	Not available for this study	Rhythmic_Molino	Tinaja-Rio Choy	-0.754079	7.41e-08	Between morph	4
ENSAMXG00000006450	matn3a	Not available for this study	Rhythmic_Molino	Molino-Rio Choy	-0.0876541	0.469503	Between morph	4
ENSAMXG00000006450	matn3a	Not available for this study	Rhythmic_Molino	Pachon-Rio Choy	0.0916575	0.455426	Between morph	4
ENSAMXG00000006450	matn3a	Not available for this study	Rhythmic_Molino	Tinaja-Rio Choy	-0.338689	0.00231612	Between morph	4
ENSAMXG00000009165	tada3l	Not available for this study	Rhythmic_Molino	Molino-Rio Choy	-0.0276373	0.913016	Between morph	4
ENSAMXG00000009165	tada3l	Not available for this study	Rhythmic_Molino	Pachon-Rio Choy	0.301688	0.28952	Between morph	4
ENSAMXG00000009165	tada3l	Not available for this study	Rhythmic_Molino	Tinaja-Rio Choy	-0.214101	0.332254	Between morph	4
ENSAMXG00000016520	rhoaa	Not available for this study	Rhythmic_Molino	Molino-Rio Choy	-0.30733	0.000343455	Between morph	4
ENSAMXG00000016520	rhoaa	Not available for this study	Rhythmic_Molino	Pachon-Rio Choy	-0.397685	3.56e-06	Between morph	4
ENSAMXG00000016520	rhoaa	Not available for this study	Rhythmic_Molino	Tinaja-Rio Choy	-0.832857	4.69e-22	Between morph	4
ENSAMXG00000019210	eif5	Not available for this study	Rhythmic_Molino	Molino-Rio Choy	0.13568	0.0352113	Between morph	4
ENSAMXG00000019210	eif5	Not available for this study	Rhythmic_Molino	Pachon-Rio Choy	0.0202031	0.784315	Between morph	4
ENSAMXG00000019210	eif5	Not available for this study	Rhythmic_Molino	Tinaja-Rio Choy	-0.35875	6.82e-08	Between morph	4
ENSAMXG00000007107	eif5al1	Not available for this study	Rhythmic_Molino	Molino-Rio Choy	0.167879	0.132925	Between morph	4
ENSAMXG00000007107	eif5al1	Not available for this study	Rhythmic_Molino	Pachon-Rio Choy	0.17388	0.126345	Between morph	4
ENSAMXG00000007107	eif5al1	Not available for this study	Rhythmic_Molino	Tinaja-Rio Choy	0.476618	6.98e-07	Between morph	4
ENSAMXG00000018383	eif5b	Not available for this study	Rhythmic_Molino	Molino-Rio Choy	-0.19697	0.329675	Between morph	4
ENSAMXG00000018383	eif5b	Not available for this study	Rhythmic_Molino	Pachon-Rio Choy	-0.590892	0.00774941	Between morph	4
ENSAMXG00000018383	eif5b	Not available for this study	Rhythmic_Molino	Tinaja-Rio Choy	-0.599988	0.000574838	Between morph	4
ENSAMXG00000001895	EIF5	Not available for this study	Rhythmic_Molino	Molino-Rio Choy	0.455835	4.45e-05	Between morph	4
ENSAMXG00000001895	EIF5	Not available for this study	Rhythmic_Molino	Pachon-Rio Choy	0.463876	2.86e-06	Between morph	4
ENSAMXG00000001895	EIF5	Not available for this study	Rhythmic_Molino	Tinaja-Rio Choy	0.443644	1.68e-06	Between morph	4
ENSAMXG00000006684	kcmf1	Not available for this study	Rhythmic_Molino	Molino-Rio Choy	-0.145639	0.121937	Between morph	4
ENSAMXG00000006684	kcmf1	Not available for this study	Rhythmic_Molino	Pachon-Rio Choy	0.386	0.000366771	Between morph	4
ENSAMXG00000006684	kcmf1	Not available for this study	Rhythmic_Molino	Tinaja-Rio Choy	-0.298508	0.00696931	Between morph	4
ENSAMXG00000016067	mlxipl	Not available for this study	Rhythmic_Molino	Molino-Rio Choy	1.36386	0.262347	Between morph	4
ENSAMXG00000016067	mlxipl	Not available for this study	Rhythmic_Molino	Pachon-Rio Choy	0.925164	0.457633	Between morph	4
ENSAMXG00000016067	mlxipl	Not available for this study	Rhythmic_Molino	Tinaja-Rio Choy	-0.0263133	0.979198	Between morph	4
ENSAMXG00000013489	mlxip	Not available for this study	Rhythmic_Molino	Molino-Rio Choy	0.44122	0.102726	Between morph	4
ENSAMXG00000013489	mlxip	Not available for this study	Rhythmic_Molino	Pachon-Rio Choy	0.528496	0.0955375	Between morph	4
ENSAMXG00000013489	mlxip	Not available for this study	Rhythmic_Molino	Tinaja-Rio Choy	0.184609	0.459245	Between morph	4
ENSAMXG00000005335	mlx	Not available for this study	Rhythmic_Molino	Molino-Rio Choy	-0.0286019	0.987899	Between morph	4
ENSAMXG00000005335	mlx	Not available for this study	Rhythmic_Molino	Pachon-Rio Choy	-0.745057	0.694582	Between morph	4
ENSAMXG00000005335	mlx	Not available for this study	Rhythmic_Molino	Tinaja-Rio Choy	-0.0318309	0.986292	Between morph	4
ENSAMXG00000002963			Not available for this study	Rio Choy-Control	0.82631	5.76e-05	Sleep deprivation	5
ENSAMXG00000013951	PDIA6	Not available for this study	Rhythmic_Molino	Molino-Rio Choy	-0.834817	5.61e-11	Between morph	4
ENSAMXG00000013951	PDIA6	Not available for this study	Rhythmic_Molino	Pachon-Rio Choy	-0.860074	2.31e-11	Between morph	4
ENSAMXG00000013951	PDIA6	Not available for this study	Rhythmic_Molino	Tinaja-Rio Choy	-1.15265	9.55e-21	Between morph	4
ENSAMXG00000013951	PDIA6	protein disulfide-isomerase A6 [Source:NCBI gene;Acc:103027650]	Not available for this study	Rio Choy-Control	1.16024	1.51e-05	Sleep deprivation	5
ENSAMXG00000001193	lztr1	Not available for this study	Rhythmic_Molino	Molino-Rio Choy	-0.337979	0.0326292	Between morph	4
ENSAMXG00000001193	lztr1	Not available for this study	Rhythmic_Molino	Pachon-Rio Choy	-0.240252	0.156225	Between morph	4
ENSAMXG00000001193	lztr1	Not available for this study	Rhythmic_Molino	Tinaja-Rio Choy	0.0687754	0.655627	Between morph	4
ENSAMXG00000020587	arpp21	Not available for this study	Rhythmic_Molino	Molino-Rio Choy	0.205304	0.800118	Between morph	4
ENSAMXG00000020587	arpp21	Not available for this study	Rhythmic_Molino	Pachon-Rio Choy	-0.761072	0.322702	Between morph	4
ENSAMXG00000020587	arpp21	Not available for this study	Rhythmic_Molino	Tinaja-Rio Choy	-0.24291	0.750295	Between morph	4
ENSAMXG00000001734	wwp2	Not available for this study	Rhythmic_Molino	Molino-Rio Choy	-0.277113	0.901126	Between morph	4
ENSAMXG00000001734	wwp2	Not available for this study	Rhythmic_Molino	Pachon-Rio Choy	-1.51778	0.450143	Between morph	4
ENSAMXG00000001734	wwp2	Not available for this study	Rhythmic_Molino	Tinaja-Rio Choy	-1.90498	0.294256	Between morph	4
ENSAMXG00000003080	pwwp2b	Not available for this study	Rhythmic_Molino	Molino-Rio Choy	0.164191	0.279958	Between morph	4
ENSAMXG00000003080	pwwp2b	Not available for this study	Rhythmic_Molino	Pachon-Rio Choy	-0.971124	1e-14	Between morph	4
ENSAMXG00000003080	pwwp2b	Not available for this study	Rhythmic_Molino	Tinaja-Rio Choy	-0.150927	0.215395	Between morph	4
ENSAMXG00000024820	kcna2a	Not available for this study	Rhythmic_Molino	Molino-Rio Choy	-0.105754	0.581575	Between morph	4
ENSAMXG00000024820	kcna2a	Not available for this study	Rhythmic_Molino	Pachon-Rio Choy	0.494048	0.013872	Between morph	4
ENSAMXG00000024820	kcna2a	Not available for this study	Rhythmic_Molino	Tinaja-Rio Choy	0.325795	0.0842282	Between morph	4
ENSAMXG00000025393	kcna2b	Not available for this study	Rhythmic_Molino	Molino-Rio Choy	0.289463	0.146466	Between morph	4
ENSAMXG00000025393	kcna2b	Not available for this study	Rhythmic_Molino	Pachon-Rio Choy	0.563235	0.00864317	Between morph	4
ENSAMXG00000025393	kcna2b	Not available for this study	Rhythmic_Molino	Tinaja-Rio Choy	0.42951	0.0334441	Between morph	4
ENSAMXG00000014613	twf1a	Not available for this study	Rhythmic_Molino	Molino-Rio Choy	-2.19074	0.109265	Between morph	4
ENSAMXG00000014613	twf1a	Not available for this study	Rhythmic_Molino	Pachon-Rio Choy	-1.83132	0.216656	Between morph	4
ENSAMXG00000014613	twf1a	Not available for this study	Rhythmic_Molino	Tinaja-Rio Choy	-1.56486	0.248622	Between morph	4
ENSAMXG00000014486	usp12a	Not available for this study	Rhythmic_Molino	Molino-Rio Choy	0.314274	3.3e-05	Between morph	4
ENSAMXG00000014486	usp12a	Not available for this study	Rhythmic_Molino	Pachon-Rio Choy	0.462524	7.1e-11	Between morph	4
ENSAMXG00000014486	usp12a	Not available for this study	Rhythmic_Molino	Tinaja-Rio Choy	0.521686	3.37e-16	Between morph	4
ENSAMXG00000019022	nr2f6b	Not available for this study	Rhythmic_Molino	Molino-Rio Choy	0.311135	0.000366448	Between morph	4
ENSAMXG00000019022	nr2f6b	Not available for this study	Rhythmic_Molino	Pachon-Rio Choy	0.291667	0.000361391	Between morph	4
ENSAMXG00000019022	nr2f6b	Not available for this study	Rhythmic_Molino	Tinaja-Rio Choy	0.17895	0.0108322	Between morph	4
ENSAMXG00000006093	irf4b	Not available for this study	Rhythmic_Molino	Molino-Rio Choy	-0.214006	0.581707	Between morph	4
ENSAMXG00000006093	irf4b	Not available for this study	Rhythmic_Molino	Pachon-Rio Choy	0.528051	0.252694	Between morph	4
ENSAMXG00000006093	irf4b	Not available for this study	Rhythmic_Molino	Tinaja-Rio Choy	0.646264	0.122746	Between morph	4
ENSAMXG00000009173	chp2	Not available for this study	NA	Pachon-Rio Choy	0.451212	0.827557	Between morph	4
ENSAMXG00000011547	prpf19	Not available for this study	Rhythmic_Molino	Molino-Rio Choy	1.602	0.35007	Between morph	4
ENSAMXG00000011547	prpf19	Not available for this study	Rhythmic_Molino	Pachon-Rio Choy	5.68763	0.0503707	Between morph	4
ENSAMXG00000011547	prpf19	Not available for this study	Rhythmic_Molino	Tinaja-Rio Choy	0.410185	0.878762	Between morph	4
ENSAMXG00000010004	atp2a1	Not available for this study	Rhythmic_Molino	Molino-Rio Choy	0.219751	0.253332	Between morph	4
ENSAMXG00000010004	atp2a1	Not available for this study	Rhythmic_Molino	Pachon-Rio Choy	-0.403806	0.0470542	Between morph	4
ENSAMXG00000010004	atp2a1	Not available for this study	Rhythmic_Molino	Tinaja-Rio Choy	-0.553303	0.00123462	Between morph	4
ENSAMXG00000020313	atp2a1l	Not available for this study	Rhythmic_Molino	Molino-Rio Choy	1.63748	2.93e-31	Between morph	4
ENSAMXG00000020313	atp2a1l	Not available for this study	Rhythmic_Molino	Pachon-Rio Choy	1.10065	3.05e-14	Between morph	4
ENSAMXG00000020313	atp2a1l	Not available for this study	Rhythmic_Molino	Tinaja-Rio Choy	1.37687	8.06e-22	Between morph	4
ENSAMXG00000009578	adcy8	Not available for this study	Rhythmic_Molino	Molino-Rio Choy	0.0315103	0.938742	Between morph	4
ENSAMXG00000009578	adcy8	Not available for this study	Rhythmic_Molino	Pachon-Rio Choy	0.579161	0.26905	Between morph	4
ENSAMXG00000009578	adcy8	Not available for this study	Rhythmic_Molino	Tinaja-Rio Choy	1.02016	0.043952	Between morph	4
ENSAMXG00000006290	epha4a	Not available for this study	Rhythmic_Molino	Pachon-Rio Choy	-2.56583	0.122388	Between morph	4
ENSAMXG00000009123	adcy1b	Not available for this study	Rhythmic_Molino	Molino-Rio Choy	0.656615	0.516081	Between morph	4
ENSAMXG00000009123	adcy1b	Not available for this study	Rhythmic_Molino	Pachon-Rio Choy	1.70989	0.178385	Between morph	4
ENSAMXG00000009123	adcy1b	Not available for this study	Rhythmic_Molino	Tinaja-Rio Choy	1.59519	0.251344	Between morph	4
ENSAMXG00000000371	fmr1	Not available for this study	Rhythmic_Molino	Molino-Rio Choy	-0.306774	0.313099	Between morph	4
ENSAMXG00000000371	fmr1	Not available for this study	Rhythmic_Molino	Pachon-Rio Choy	-0.2497	0.499366	Between morph	4
ENSAMXG00000000371	fmr1	Not available for this study	Rhythmic_Molino	Tinaja-Rio Choy	-0.37626	0.128137	Between morph	4
ENSAMXG00000015852	ubr2	Not available for this study	Rhythmic_Molino	Molino-Rio Choy	0.414652	0.151502	Between morph	4
ENSAMXG00000015852	ubr2	Not available for this study	Rhythmic_Molino	Pachon-Rio Choy	0.589208	0.0813113	Between morph	4
ENSAMXG00000015852	ubr2	Not available for this study	Rhythmic_Molino	Tinaja-Rio Choy	0.214816	0.476332	Between morph	4
ENSAMXG00000011285	orc1	Not available for this study	Rhythmic_Molino	Molino-Rio Choy	-1.55876	1.07e-16	Between morph	4
ENSAMXG00000011285	orc1	Not available for this study	Rhythmic_Molino	Pachon-Rio Choy	-0.946932	0.000133354	Between morph	4
ENSAMXG00000011285	orc1	Not available for this study	Rhythmic_Molino	Tinaja-Rio Choy	-1.34459	1.21e-08	Between morph	4
ENSAMXG00000009750	ssrp1b	Not available for this study	Rhythmic_Molino	Molino-Rio Choy	2.29449	0.00394682	Between morph	4
ENSAMXG00000009750	ssrp1b	Not available for this study	Rhythmic_Molino	Pachon-Rio Choy	0.590209	0.291175	Between morph	4
ENSAMXG00000009750	ssrp1b	Not available for this study	Rhythmic_Molino	Tinaja-Rio Choy	-0.156686	0.783695	Between morph	4
ENSAMXG00000011681	narf	Not available for this study	Rhythmic_Molino	Molino-Rio Choy	-0.322384	3.33e-05	Between morph	4
ENSAMXG00000011681	narf	Not available for this study	Rhythmic_Molino	Pachon-Rio Choy	-0.0981998	0.157253	Between morph	4
ENSAMXG00000011681	narf	Not available for this study	Rhythmic_Molino	Tinaja-Rio Choy	0.155959	0.0334701	Between morph	4
ENSAMXG00000004011	srp72	Not available for this study	Rhythmic_Molino	Molino-Rio Choy	-0.0575816	0.584602	Between morph	4
ENSAMXG00000004011	srp72	Not available for this study	Rhythmic_Molino	Pachon-Rio Choy	-0.0917374	0.393423	Between morph	4
ENSAMXG00000004011	srp72	Not available for this study	Rhythmic_Molino	Tinaja-Rio Choy	-0.402979	3.88e-06	Between morph	4
ENSAMXG00000024807	ubr4	Not available for this study	Rhythmic_Molino	Molino-Rio Choy	-0.0133416	0.990048	Between morph	4
ENSAMXG00000024807	ubr4	Not available for this study	Rhythmic_Molino	Pachon-Rio Choy	-0.112061	0.913923	Between morph	4
ENSAMXG00000024807	ubr4	Not available for this study	Rhythmic_Molino	Tinaja-Rio Choy	1.6057	0.131975	Between morph	4
ENSAMXG00000003027	hspa8	Not available for this study	Rhythmic_Molino	Molino-Rio Choy	-0.658071	0.00763253	Between morph	4
ENSAMXG00000003027	hspa8	Not available for this study	Rhythmic_Molino	Pachon-Rio Choy	-0.0370017	0.876209	Between morph	4
ENSAMXG00000003027	hspa8	Not available for this study	Rhythmic_Molino	Tinaja-Rio Choy	0.00842917	0.964896	Between morph	4
ENSAMXG00000020014	ubr5	Not available for this study	Rhythmic_Molino	Molino-Rio Choy	0.0970304	0.68959	Between morph	4
ENSAMXG00000020014	ubr5	Not available for this study	Rhythmic_Molino	Pachon-Rio Choy	-0.529465	0.0286522	Between morph	4
ENSAMXG00000020014	ubr5	Not available for this study	Rhythmic_Molino	Tinaja-Rio Choy	-0.427478	0.0307098	Between morph	4
ENSAMXG00000011145	ubr3	Not available for this study	Rhythmic_Molino	Molino-Rio Choy	0.348535	0.26436	Between morph	4
ENSAMXG00000011145	ubr3	Not available for this study	Rhythmic_Molino	Pachon-Rio Choy	0.336566	0.337042	Between morph	4
ENSAMXG00000011145	ubr3	Not available for this study	Rhythmic_Molino	Tinaja-Rio Choy	0.158357	0.528994	Between morph	4
ENSAMXG00000004386	hspa8b	Not available for this study	Rhythmic_Molino	Molino-Rio Choy	0.414714	0.000628281	Between morph	4
ENSAMXG00000004386	hspa8b	Not available for this study	Rhythmic_Molino	Pachon-Rio Choy	0.143772	0.286842	Between morph	4
ENSAMXG00000004386	hspa8b	Not available for this study	Rhythmic_Molino	Tinaja-Rio Choy	0.459069	1.09e-05	Between morph	4
ENSAMXG00000006161	orc5	Not available for this study	Rhythmic_Molino	Molino-Rio Choy	-1.43131	2.52e-13	Between morph	4
ENSAMXG00000006161	orc5	Not available for this study	Rhythmic_Molino	Pachon-Rio Choy	-0.991298	4.92e-06	Between morph	4
ENSAMXG00000006161	orc5	Not available for this study	Rhythmic_Molino	Tinaja-Rio Choy	-1.75834	1.96e-22	Between morph	4
ENSAMXG00000008188	ubr1	Not available for this study	Rhythmic_Molino	Molino-Rio Choy	0.32737	0.00278521	Between morph	4
ENSAMXG00000008188	ubr1	Not available for this study	Rhythmic_Molino	Pachon-Rio Choy	0.345308	0.00271307	Between morph	4
ENSAMXG00000008188	ubr1	Not available for this study	Rhythmic_Molino	Tinaja-Rio Choy	0.252366	0.00629915	Between morph	4
ENSAMXG00000014871	orc3	Not available for this study	Rhythmic_Molino	Molino-Rio Choy	-2.39644	0.0295493	Between morph	4
ENSAMXG00000014871	orc3	Not available for this study	Rhythmic_Molino	Pachon-Rio Choy	-2.57365	0.0257244	Between morph	4
ENSAMXG00000014871	orc3	Not available for this study	Rhythmic_Molino	Tinaja-Rio Choy	-2.61009	0.00163721	Between morph	4
ENSAMXG00000007970	orc4	Not available for this study	Rhythmic_Molino	Molino-Rio Choy	-0.157809	0.478098	Between morph	4
ENSAMXG00000007970	orc4	Not available for this study	Rhythmic_Molino	Pachon-Rio Choy	0.0902555	0.656304	Between morph	4
ENSAMXG00000007970	orc4	Not available for this study	Rhythmic_Molino	Tinaja-Rio Choy	-0.104805	0.668523	Between morph	4
ENSAMXG00000010366	srp9	Not available for this study	Rhythmic_Molino	Molino-Rio Choy	-0.585845	0.000182704	Between morph	4
ENSAMXG00000010366	srp9	Not available for this study	Rhythmic_Molino	Pachon-Rio Choy	-0.299227	0.0712683	Between morph	4
ENSAMXG00000010366	srp9	Not available for this study	Rhythmic_Molino	Tinaja-Rio Choy	-0.530325	0.000346528	Between morph	4
ENSAMXG00000018360	cdc6	Not available for this study	Rhythmic_Molino	Molino-Rio Choy	0.0321885	0.707226	Between morph	4
ENSAMXG00000018360	cdc6	Not available for this study	Rhythmic_Molino	Pachon-Rio Choy	0.103493	0.264943	Between morph	4
ENSAMXG00000018360	cdc6	Not available for this study	Rhythmic_Molino	Tinaja-Rio Choy	0.129784	0.102248	Between morph	4
ENSAMXG00000018360	cdc6	cell division cycle 6 [Source:NCBI gene;Acc:103046129]	Not available for this study	Rio Choy-Control	0.957897	0.000299287	Sleep deprivation	5
ENSAMXG00000004669	srprb	signal recognition particle receptor, B subunit [Source:ZFIN;Acc:ZDB-GENE-040718-311]	Not available for this study	Rio Choy-Control	0.957611	0.000759092	Sleep deprivation	5
ENSAMXG00000004628	hsc70	heat shock cognate 71 kDa protein-like [Source:NCBI gene;Acc:103045816]	Not available for this study	Pachon-Control	1.1688	1.78e-05	Sleep deprivation	5
ENSAMXG00000014865	nktr	Not available for this study	Rhythmic_Molino	Molino-Rio Choy	0.00958684	0.967357	Between morph	4
ENSAMXG00000014865	nktr	Not available for this study	Rhythmic_Molino	Pachon-Rio Choy	0.0589299	0.804309	Between morph	4
ENSAMXG00000014865	nktr	Not available for this study	Rhythmic_Molino	Tinaja-Rio Choy	0.634787	0.000310829	Between morph	4
ENSAMXG00000014865	nktr	natural killer cell triggering receptor [Source:ZFIN;Acc:ZDB-GENE-030131-1725]	Not available for this study	Tinaja-Control	1.91442	0.00014364	Sleep deprivation	5
ENSAMXG00000001638	robo1	Not available for this study	Rhythmic_Molino	Molino-Rio Choy	-0.211224	0.759744	Between morph	4
ENSAMXG00000001638	robo1	Not available for this study	Rhythmic_Molino	Pachon-Rio Choy	-1.17602	0.0564899	Between morph	4
ENSAMXG00000001638	robo1	Not available for this study	Rhythmic_Molino	Tinaja-Rio Choy	-0.309506	0.630844	Between morph	4
ENSAMXG00000001638			Not available for this study	Rio Choy-Control	-6.59936	7.17e-05	Sleep deprivation	5
ENSAMXG00000011947	robo2	Not available for this study	Rhythmic_Molino	Molino-Rio Choy	2.09728	0.164748	Between morph	4
ENSAMXG00000011947	robo2	Not available for this study	Rhythmic_Molino	Pachon-Rio Choy	0.543539	0.672153	Between morph	4
ENSAMXG00000011947	robo2	Not available for this study	Rhythmic_Molino	Tinaja-Rio Choy	2.23391	0.129535	Between morph	4
ENSAMXG00000009975	srpra	Not available for this study	Rhythmic_Molino	Molino-Rio Choy	-0.527082	3.02e-08	Between morph	4
ENSAMXG00000009975	srpra	Not available for this study	Rhythmic_Molino	Pachon-Rio Choy	-0.410853	1.48e-05	Between morph	4
ENSAMXG00000009975	srpra	Not available for this study	Rhythmic_Molino	Tinaja-Rio Choy	-0.731795	5.03e-15	Between morph	4
ENSAMXG00000012739	efnb2a	Not available for this study	Rhythmic_Molino	Molino-Rio Choy	0.10789	0.766198	Between morph	4
ENSAMXG00000012739	efnb2a	Not available for this study	Rhythmic_Molino	Pachon-Rio Choy	0.167458	0.683729	Between morph	4
ENSAMXG00000012739	efnb2a	Not available for this study	Rhythmic_Molino	Tinaja-Rio Choy	-0.0818724	0.782494	Between morph	4
ENSAMXG00000010783	top2b	Not available for this study	Rhythmic_Molino	Molino-Rio Choy	-0.18883	0.477488	Between morph	4
ENSAMXG00000010783	top2b	Not available for this study	Rhythmic_Molino	Pachon-Rio Choy	-0.540439	0.06779	Between morph	4
ENSAMXG00000010783	top2b	Not available for this study	Rhythmic_Molino	Tinaja-Rio Choy	-0.324586	0.213953	Between morph	4
ENSAMXG00000003091	robo3	Not available for this study	Rhythmic_Molino	Molino-Rio Choy	-0.0313287	0.911842	Between morph	4
ENSAMXG00000003091	robo3	Not available for this study	Rhythmic_Molino	Pachon-Rio Choy	-0.453022	0.054499	Between morph	4
ENSAMXG00000003091	robo3	Not available for this study	Rhythmic_Molino	Tinaja-Rio Choy	0.112927	0.674975	Between morph	4
ENSAMXG00000017568	tsen34	Not available for this study	Rhythmic_Molino	Molino-Rio Choy	-0.226593	0.0229802	Between morph	4
ENSAMXG00000017568	tsen34	Not available for this study	Rhythmic_Molino	Pachon-Rio Choy	-0.0886748	0.394607	Between morph	4
ENSAMXG00000017568	tsen34	Not available for this study	Rhythmic_Molino	Tinaja-Rio Choy	0.0197776	0.822302	Between morph	4
ENSAMXG00000013997	col4a5	Not available for this study	Rhythmic_Molino	Molino-Rio Choy	-0.153942	0.638854	Between morph	4
ENSAMXG00000013997	col4a5	Not available for this study	Rhythmic_Molino	Pachon-Rio Choy	-0.48647	0.187212	Between morph	4
ENSAMXG00000013997	col4a5	Not available for this study	Rhythmic_Molino	Tinaja-Rio Choy	0.302089	0.386363	Between morph	4
ENSAMXG00000016952	mycbp2	Not available for this study	Rhythmic_Molino	Molino-Rio Choy	0.0357259	0.854654	Between morph	4
ENSAMXG00000016952	mycbp2	Not available for this study	Rhythmic_Molino	Pachon-Rio Choy	-0.323078	0.107487	Between morph	4
ENSAMXG00000016952	mycbp2	Not available for this study	Rhythmic_Molino	Tinaja-Rio Choy	0.021709	0.894968	Between morph	4
ENSAMXG00000016578	racgap1	Not available for this study	Rhythmic_Molino	Molino-Rio Choy	-0.289738	0.0225588	Between morph	4
ENSAMXG00000016578	racgap1	Not available for this study	Rhythmic_Molino	Pachon-Rio Choy	-0.367401	0.00746315	Between morph	4
ENSAMXG00000016578	racgap1	Not available for this study	Rhythmic_Molino	Tinaja-Rio Choy	-0.5087	3.19e-05	Between morph	4
ENSAMXG00000018734	cmpk	cytidine/uridine monophosphate kinase 1 [Source:NCBI gene;Acc:103043729]	Not available for this study	Rio Choy-Control	0.656893	0.000372523	Sleep deprivation	5
ENSAMXG00000014193	tmppe	Not available for this study	Rhythmic_Molino	Molino-Rio Choy	-1.5196	1.65e-05	Between morph	4
ENSAMXG00000014193	tmppe	Not available for this study	Rhythmic_Molino	Pachon-Rio Choy	1.12642	0.0640408	Between morph	4
ENSAMXG00000014193	tmppe	Not available for this study	Rhythmic_Molino	Tinaja-Rio Choy	-1.82783	9.14e-08	Between morph	4
ENSAMXG00000006497	efr3bb	Not available for this study	Rhythmic_Molino	Molino-Rio Choy	-0.0632113	0.907258	Between morph	4
ENSAMXG00000006497	efr3bb	Not available for this study	Rhythmic_Molino	Pachon-Rio Choy	0.238229	0.636257	Between morph	4
ENSAMXG00000006497	efr3bb	Not available for this study	Rhythmic_Molino	Tinaja-Rio Choy	0.335766	0.55935	Between morph	4
ENSAMXG00000011856	efr3ba	Not available for this study	Rhythmic_Molino	Molino-Rio Choy	1.21454	9.64e-17	Between morph	4
ENSAMXG00000011856	efr3ba	Not available for this study	Rhythmic_Molino	Pachon-Rio Choy	1.49355	1.27e-22	Between morph	4
ENSAMXG00000011856	efr3ba	Not available for this study	Rhythmic_Molino	Tinaja-Rio Choy	2.43099	2.94e-42	Between morph	4
ENSAMXG00000000331	klf13	Krueppel-like factor 13 [Source:NCBI gene;Acc:103042878]	Not available for this study	Tinaja-Control	1.27053	0.00105018	Sleep deprivation	5
ENSAMXG00000007395	nr2f2	Not available for this study	Rhythmic_Molino	Molino-Rio Choy	0.198738	0.245378	Between morph	4
ENSAMXG00000007395	nr2f2	Not available for this study	Rhythmic_Molino	Pachon-Rio Choy	0.212515	0.241634	Between morph	4
ENSAMXG00000007395	nr2f2	Not available for this study	Rhythmic_Molino	Tinaja-Rio Choy	-0.0217	0.880404	Between morph	4
ENSAMXG00000002519	acer2	Not available for this study	Rhythmic_Molino	Molino-Rio Choy	-0.074796	0.697949	Between morph	4
ENSAMXG00000002519	acer2	Not available for this study	Rhythmic_Molino	Pachon-Rio Choy	0.315555	0.198974	Between morph	4
ENSAMXG00000002519	acer2	Not available for this study	Rhythmic_Molino	Tinaja-Rio Choy	0.902412	0.000125688	Between morph	4
ENSAMXG00000006157	si:dkey-31g6.6	Not available for this study	Rhythmic_Molino	Pachon-Rio Choy	-0.333315	0.909279	Between morph	4
ENSAMXG00000006157	si:dkey-31g6.6	Not available for this study	Rhythmic_Molino	Tinaja-Rio Choy	-4.2485	0.144055	Between morph	4
ENSAMXG00000020702	XPNPEP1 (3 of 3)	Not available for this study	Rhythmic_Molino	Pachon-Rio Choy	-2.32924	0.238206	Between morph	4
ENSAMXG00000024850	gypc	Not available for this study	Rhythmic_Molino	Molino-Rio Choy	-0.0664084	0.667356	Between morph	4
ENSAMXG00000024850	gypc	Not available for this study	Rhythmic_Molino	Pachon-Rio Choy	-0.728736	1.51e-08	Between morph	4
ENSAMXG00000024850	gypc	Not available for this study	Rhythmic_Molino	Tinaja-Rio Choy	-0.696722	1.04e-06	Between morph	4
ENSAMXG00000020133	paqr3a	Not available for this study	Rhythmic_Molino	Molino-Rio Choy	-0.612758	3.35e-05	Between morph	4
ENSAMXG00000020133	paqr3a	Not available for this study	Rhythmic_Molino	Pachon-Rio Choy	-0.219657	0.171299	Between morph	4
ENSAMXG00000020133	paqr3a	Not available for this study	Rhythmic_Molino	Tinaja-Rio Choy	-0.695637	1.14e-07	Between morph	4
ENSAMXG00000006667	ntrk2b	Not available for this study	Rhythmic_Molino	Molino-Rio Choy	0.731098	0.511354	Between morph	4
ENSAMXG00000006667	ntrk2b	Not available for this study	Rhythmic_Molino	Pachon-Rio Choy	0.549937	0.599019	Between morph	4
ENSAMXG00000006667	ntrk2b	Not available for this study	Rhythmic_Molino	Tinaja-Rio Choy	1.25361	0.246917	Between morph	4
ENSAMXG00000009978	mmd2a	Not available for this study	Rhythmic_Molino	Molino-Rio Choy	-0.150054	0.149048	Between morph	4
ENSAMXG00000009978	mmd2a	Not available for this study	Rhythmic_Molino	Pachon-Rio Choy	-0.161911	0.150961	Between morph	4
ENSAMXG00000009978	mmd2a	Not available for this study	Rhythmic_Molino	Tinaja-Rio Choy	0.137903	0.156982	Between morph	4
ENSAMXG00000012982	slc48a1b	Not available for this study	Rhythmic_Molino	Molino-Rio Choy	0.134607	0.156379	Between morph	4
ENSAMXG00000012982	slc48a1b	Not available for this study	Rhythmic_Molino	Pachon-Rio Choy	0.174685	0.0553857	Between morph	4
ENSAMXG00000012982	slc48a1b	Not available for this study	Rhythmic_Molino	Tinaja-Rio Choy	0.566956	3.64e-10	Between morph	4
ENSAMXG00000006772	rpl36a	Not available for this study	Rhythmic_Molino	Molino-Rio Choy	-1.19405	0.017439	Between morph	4
ENSAMXG00000006772	rpl36a	Not available for this study	Rhythmic_Molino	Pachon-Rio Choy	-0.559201	0.191644	Between morph	4
ENSAMXG00000006772	rpl36a	Not available for this study	Rhythmic_Molino	Tinaja-Rio Choy	-1.17638	0.00937841	Between morph	4
ENSAMXG00000025298	gpr85	Not available for this study	Rhythmic_Molino	Molino-Rio Choy	0.194929	0.110667	Between morph	4
ENSAMXG00000025298	gpr85	Not available for this study	Rhythmic_Molino	Pachon-Rio Choy	0.474508	1.73e-05	Between morph	4
ENSAMXG00000025298	gpr85	Not available for this study	Rhythmic_Molino	Tinaja-Rio Choy	0.527779	5.68e-06	Between morph	4
ENSAMXG00000000599	cops2	Not available for this study	Rhythmic_Molino	Molino-Rio Choy	0.33632	1.38e-06	Between morph	4
ENSAMXG00000000599	cops2	Not available for this study	Rhythmic_Molino	Pachon-Rio Choy	0.103521	0.19253	Between morph	4
ENSAMXG00000000599	cops2	Not available for this study	Rhythmic_Molino	Tinaja-Rio Choy	0.175832	0.00796872	Between morph	4
ENSAMXG00000018349	agr1	Not available for this study	Rhythmic_Molino	Molino-Rio Choy	0.0338295	0.978913	Between morph	4
ENSAMXG00000018349	agr1	Not available for this study	Rhythmic_Molino	Pachon-Rio Choy	0.0416614	0.977816	Between morph	4
ENSAMXG00000018349	agr1	Not available for this study	Rhythmic_Molino	Tinaja-Rio Choy	0.167661	0.917527	Between morph	4
ENSAMXG00000015325	zgc:193690	Not available for this study	Rhythmic_Molino	Molino-Rio Choy	-0.00523198	0.991096	Between morph	4
ENSAMXG00000015325	zgc:193690	Not available for this study	Rhythmic_Molino	Pachon-Rio Choy	-0.0559029	0.897295	Between morph	4
ENSAMXG00000015325	zgc:193690	Not available for this study	Rhythmic_Molino	Tinaja-Rio Choy	-0.0800857	0.851409	Between morph	4
ENSAMXG00000012315	htr6	Not available for this study	NA	Molino-Rio Choy	0.382335	0.826069	Between morph	4
ENSAMXG00000008509	snf8	Not available for this study	Rhythmic_Molino	Molino-Rio Choy	0.117524	0.243585	Between morph	4
ENSAMXG00000008509	snf8	Not available for this study	Rhythmic_Molino	Pachon-Rio Choy	0.227721	0.0244833	Between morph	4
ENSAMXG00000008509	snf8	Not available for this study	Rhythmic_Molino	Tinaja-Rio Choy	0.126304	0.214626	Between morph	4
ENSAMXG00000016302	si:dkey-19e4.5	Not available for this study	Rhythmic_Molino	Molino-Rio Choy	-0.344729	2.85e-05	Between morph	4
ENSAMXG00000016302	si:dkey-19e4.5	Not available for this study	Rhythmic_Molino	Pachon-Rio Choy	-0.304305	0.00160499	Between morph	4
ENSAMXG00000016302	si:dkey-19e4.5	Not available for this study	Rhythmic_Molino	Tinaja-Rio Choy	-0.38188	9.41e-06	Between morph	4
ENSAMXG00000017837	ddx39b	Not available for this study	Rhythmic_Molino	Molino-Rio Choy	-0.0223044	0.905275	Between morph	4
ENSAMXG00000017837	ddx39b	Not available for this study	Rhythmic_Molino	Pachon-Rio Choy	-0.213166	0.230068	Between morph	4
ENSAMXG00000017837	ddx39b	Not available for this study	Rhythmic_Molino	Tinaja-Rio Choy	-0.228524	0.198509	Between morph	4
ENSAMXG00000003107	alox5ap	Not available for this study	Rhythmic_Molino	Molino-Rio Choy	-0.614429	3.54e-05	Between morph	4
ENSAMXG00000003107	alox5ap	Not available for this study	Rhythmic_Molino	Pachon-Rio Choy	0.655038	0.000229894	Between morph	4
ENSAMXG00000003107	alox5ap	Not available for this study	Rhythmic_Molino	Tinaja-Rio Choy	1.24834	3.01e-10	Between morph	4
ENSAMXG00000020200	nemf	Not available for this study	Rhythmic_Molino	Molino-Rio Choy	0.270953	0.649469	Between morph	4
ENSAMXG00000020200	nemf	Not available for this study	Rhythmic_Molino	Pachon-Rio Choy	0.297171	0.611329	Between morph	4
ENSAMXG00000020200	nemf	Not available for this study	Rhythmic_Molino	Tinaja-Rio Choy	-0.679187	0.140973	Between morph	4
ENSAMXG00000000298	nrbp2a	Not available for this study	Rhythmic_Molino	Molino-Rio Choy	0.217731	0.0804871	Between morph	4
ENSAMXG00000000298	nrbp2a	Not available for this study	Rhythmic_Molino	Pachon-Rio Choy	-0.0895294	0.454327	Between morph	4
ENSAMXG00000000298	nrbp2a	Not available for this study	Rhythmic_Molino	Tinaja-Rio Choy	0.0108815	0.911942	Between morph	4
ENSAMXG00000012870		hepcidin antimicrobial peptide [Source:NCBI gene;Acc:103030313]	Not available for this study	Rio Choy-Control	2.8559	6.45e-05	Sleep deprivation	5
ENSAMXG00000010464	specc1lb	Not available for this study	Rhythmic_Molino	Molino-Rio Choy	0.102054	0.527464	Between morph	4
ENSAMXG00000010464	specc1lb	Not available for this study	Rhythmic_Molino	Pachon-Rio Choy	-0.188744	0.283553	Between morph	4
ENSAMXG00000010464	specc1lb	Not available for this study	Rhythmic_Molino	Tinaja-Rio Choy	-0.0452479	0.735704	Between morph	4
ENSAMXG00000013966	specc1	Not available for this study	Rhythmic_Molino	Molino-Rio Choy	0.324829	0.354963	Between morph	4
ENSAMXG00000013966	specc1	Not available for this study	Rhythmic_Molino	Pachon-Rio Choy	0.362312	0.331172	Between morph	4
ENSAMXG00000013966	specc1	Not available for this study	Rhythmic_Molino	Tinaja-Rio Choy	0.0877685	0.7588	Between morph	4
ENSAMXG00000003673	tnfsf10l	Not available for this study	Rhythmic_Molino	Molino-Rio Choy	0.229005	0.0846669	Between morph	4
ENSAMXG00000003673	tnfsf10l	Not available for this study	Rhythmic_Molino	Pachon-Rio Choy	0.0275343	0.877161	Between morph	4
ENSAMXG00000003673	tnfsf10l	Not available for this study	Rhythmic_Molino	Tinaja-Rio Choy	-0.430307	0.000209288	Between morph	4
ENSAMXG00000005923	tnfsf10l3	Not available for this study	Rhythmic_Molino	Molino-Rio Choy	-0.234789	0.0469041	Between morph	4
ENSAMXG00000005923	tnfsf10l3	Not available for this study	Rhythmic_Molino	Pachon-Rio Choy	-0.0887273	0.506104	Between morph	4
ENSAMXG00000005923	tnfsf10l3	Not available for this study	Rhythmic_Molino	Tinaja-Rio Choy	0.118341	0.374166	Between morph	4
ENSAMXG00000024321	ptprb	Not available for this study	Rhythmic_Molino	Molino-Rio Choy	-0.78122	0.116469	Between morph	4
ENSAMXG00000024321	ptprb	Not available for this study	Rhythmic_Molino	Pachon-Rio Choy	-0.50556	0.343446	Between morph	4
ENSAMXG00000024321	ptprb	Not available for this study	Rhythmic_Molino	Tinaja-Rio Choy	0.749775	0.10274	Between morph	4
ENSAMXG00000008806	myl10	Not available for this study	Rhythmic_Molino	Molino-Rio Choy	0.039538	0.757312	Between morph	4
ENSAMXG00000008806	myl10	Not available for this study	Rhythmic_Molino	Pachon-Rio Choy	-0.376412	0.00616488	Between morph	4
ENSAMXG00000008806	myl10	Not available for this study	Rhythmic_Molino	Tinaja-Rio Choy	0.0425954	0.678571	Between morph	4
ENSAMXG00000006751	myl1	Not available for this study	Rhythmic_Molino	Molino-Rio Choy	0.487502	7.89e-05	Between morph	4
ENSAMXG00000006751	myl1	Not available for this study	Rhythmic_Molino	Pachon-Rio Choy	0.581394	6.63e-07	Between morph	4
ENSAMXG00000006751	myl1	Not available for this study	Rhythmic_Molino	Tinaja-Rio Choy	0.777976	2.77e-15	Between morph	4
ENSAMXG00000010314	myl13	myosin light chain 1, cardiac muscle-like [Source:NCBI gene;Acc:103030419]	Not available for this study	Pachon-Control	-0.955941	0.000134746	Sleep deprivation	5
ENSAMXG00000005773	usp38	Not available for this study	Rhythmic_Molino	Molino-Rio Choy	0.316704	0.0300035	Between morph	4
ENSAMXG00000005773	usp38	Not available for this study	Rhythmic_Molino	Pachon-Rio Choy	0.141533	0.377146	Between morph	4
ENSAMXG00000005773	usp38	Not available for this study	Rhythmic_Molino	Tinaja-Rio Choy	0.196011	0.0883095	Between morph	4
ENSAMXG00000019073	usp33	Not available for this study	Rhythmic_Molino	Molino-Rio Choy	0.262317	0.121882	Between morph	4
ENSAMXG00000019073	usp33	Not available for this study	Rhythmic_Molino	Pachon-Rio Choy	-0.319783	0.0487089	Between morph	4
ENSAMXG00000019073	usp33	Not available for this study	Rhythmic_Molino	Tinaja-Rio Choy	-0.112653	0.318162	Between morph	4
ENSAMXG00000006154	usp37	Not available for this study	Rhythmic_Molino	Molino-Rio Choy	-1.09399	0.153385	Between morph	4
ENSAMXG00000006154	usp37	Not available for this study	Rhythmic_Molino	Pachon-Rio Choy	-0.883056	0.285919	Between morph	4
ENSAMXG00000006154	usp37	Not available for this study	Rhythmic_Molino	Tinaja-Rio Choy	-1.01977	0.117639	Between morph	4
ENSAMXG00000002913	usp34	Not available for this study	Rhythmic_Molino	Molino-Rio Choy	-0.0503062	0.971253	Between morph	4
ENSAMXG00000002913	usp34	Not available for this study	Rhythmic_Molino	Pachon-Rio Choy	-0.81254	0.452921	Between morph	4
ENSAMXG00000002913	usp34	Not available for this study	Rhythmic_Molino	Tinaja-Rio Choy	-0.0282789	0.985911	Between morph	4
ENSAMXG00000017906	usp3	Not available for this study	Rhythmic_Molino	Molino-Rio Choy	0.0627333	0.534115	Between morph	4
ENSAMXG00000017906	usp3	Not available for this study	Rhythmic_Molino	Pachon-Rio Choy	0.316083	0.00691749	Between morph	4
ENSAMXG00000017906	usp3	Not available for this study	Rhythmic_Molino	Tinaja-Rio Choy	0.291421	0.0168505	Between morph	4
ENSAMXG00000008993	usp32	Not available for this study	Rhythmic_Molino	Molino-Rio Choy	0.109706	0.828275	Between morph	4
ENSAMXG00000008993	usp32	Not available for this study	Rhythmic_Molino	Pachon-Rio Choy	0.822383	0.172902	Between morph	4
ENSAMXG00000008993	usp32	Not available for this study	Rhythmic_Molino	Tinaja-Rio Choy	1.45198	0.0463188	Between morph	4
ENSAMXG00000009289	dusp3	Not available for this study	Rhythmic_Molino	Molino-Rio Choy	-0.410073	0.0678638	Between morph	4
ENSAMXG00000009289	dusp3	Not available for this study	Rhythmic_Molino	Pachon-Rio Choy	0.674843	0.0113051	Between morph	4
ENSAMXG00000009289	dusp3	Not available for this study	Rhythmic_Molino	Tinaja-Rio Choy	0.529411	0.0262432	Between morph	4
ENSAMXG00000002715	usp31	Not available for this study	Rhythmic_Molino	Molino-Rio Choy	0.630636	0.376225	Between morph	4
ENSAMXG00000002715	usp31	Not available for this study	Rhythmic_Molino	Pachon-Rio Choy	-0.891828	0.185196	Between morph	4
ENSAMXG00000002715	usp31	Not available for this study	Rhythmic_Molino	Tinaja-Rio Choy	-0.591029	0.267185	Between morph	4
ENSAMXG00000021157	usp39	Not available for this study	Rhythmic_Molino	Molino-Rio Choy	-0.625473	5.59e-07	Between morph	4
ENSAMXG00000021157	usp39	Not available for this study	Rhythmic_Molino	Pachon-Rio Choy	-0.523361	7.25e-05	Between morph	4
ENSAMXG00000021157	usp39	Not available for this study	Rhythmic_Molino	Tinaja-Rio Choy	-0.39858	0.00047605	Between morph	4
ENSAMXG00000025078	cldn20	Not available for this study	Rhythmic_Molino	Molino-Rio Choy	0.624783	0.0229979	Between morph	4
ENSAMXG00000025078	cldn20	Not available for this study	Rhythmic_Molino	Pachon-Rio Choy	0.612294	0.0191653	Between morph	4
ENSAMXG00000025078	cldn20	Not available for this study	Rhythmic_Molino	Tinaja-Rio Choy	0.638665	0.0108342	Between morph	4
ENSAMXG00000025171	cldn2	Not available for this study	Rhythmic_Molino	Molino-Rio Choy	0.754709	0.000401438	Between morph	4
ENSAMXG00000025171	cldn2	Not available for this study	Rhythmic_Molino	Pachon-Rio Choy	0.80747	0.000527276	Between morph	4
ENSAMXG00000025171	cldn2	Not available for this study	Rhythmic_Molino	Tinaja-Rio Choy	0.603064	0.00164097	Between morph	4
ENSAMXG00000025088	CLDN20	Not available for this study	Rhythmic_Molino	Molino-Rio Choy	0.165122	0.559069	Between morph	4
ENSAMXG00000025088	CLDN20	Not available for this study	Rhythmic_Molino	Pachon-Rio Choy	0.45027	0.154603	Between morph	4
ENSAMXG00000025088	CLDN20	Not available for this study	Rhythmic_Molino	Tinaja-Rio Choy	0.161011	0.581521	Between morph	4
ENSAMXG00000018270	cebpz	Not available for this study	Rhythmic_Molino	Molino-Rio Choy	-0.283555	0.0102015	Between morph	4
ENSAMXG00000018270	cebpz	Not available for this study	Rhythmic_Molino	Pachon-Rio Choy	-0.482527	0.000114831	Between morph	4
ENSAMXG00000018270	cebpz	Not available for this study	Rhythmic_Molino	Tinaja-Rio Choy	-0.711172	2.58e-12	Between morph	4
ENSAMXG00000018723	cebpb	Not available for this study	Rhythmic_Molino	Molino-Rio Choy	-0.597643	1.88e-05	Between morph	4
ENSAMXG00000018723	cebpb	Not available for this study	Rhythmic_Molino	Pachon-Rio Choy	-0.454476	0.00640274	Between morph	4
ENSAMXG00000018723	cebpb	Not available for this study	Rhythmic_Molino	Tinaja-Rio Choy	-0.949966	9.87e-11	Between morph	4
ENSAMXG00000018723	cebpb	CCAAT/enhancer-binding protein beta-like [Source:NCBI gene;Acc:103028158]	Not available for this study	Rio Choy-Control	0.884859	0.00049592	Sleep deprivation	5
ENSAMXG00000018723	cebpb	CCAAT/enhancer-binding protein beta-like [Source:NCBI gene;Acc:103028158]	Not available for this study	Molino-Control	-0.869816	0.000632403	Sleep deprivation	5
ENSAMXG00000007416	eif4ebp3	Not available for this study	Rhythmic_Molino	Molino-Rio Choy	0.362458	0.0494369	Between morph	4
ENSAMXG00000007416	eif4ebp3	Not available for this study	Rhythmic_Molino	Pachon-Rio Choy	0.1739	0.245656	Between morph	4
ENSAMXG00000007416	eif4ebp3	Not available for this study	Rhythmic_Molino	Tinaja-Rio Choy	0.73181	5.01e-06	Between morph	4
ENSAMXG00000016057	ebp	Not available for this study	Rhythmic_Molino	Molino-Rio Choy	-2.18776	2.15e-18	Between morph	4
ENSAMXG00000016057	ebp	Not available for this study	Rhythmic_Molino	Pachon-Rio Choy	-1.70979	5.44e-10	Between morph	4
ENSAMXG00000016057	ebp	Not available for this study	Rhythmic_Molino	Tinaja-Rio Choy	-2.32399	3.4e-22	Between morph	4
ENSAMXG00000026123	cebpg	Not available for this study	Rhythmic_Molino	Molino-Rio Choy	0.452931	5.2e-05	Between morph	4
ENSAMXG00000026123	cebpg	Not available for this study	Rhythmic_Molino	Pachon-Rio Choy	0.331079	0.00732232	Between morph	4
ENSAMXG00000026123	cebpg	Not available for this study	Rhythmic_Molino	Tinaja-Rio Choy	0.621955	4.68e-11	Between morph	4
ENSAMXG00000026122	cebpa	Not available for this study	Rhythmic_Molino	Molino-Rio Choy	-0.322716	0.0474841	Between morph	4
ENSAMXG00000026122	cebpa	Not available for this study	Rhythmic_Molino	Pachon-Rio Choy	-0.284586	0.0817273	Between morph	4
ENSAMXG00000026122	cebpa	Not available for this study	Rhythmic_Molino	Tinaja-Rio Choy	-0.346666	0.00559671	Between morph	4
ENSAMXG00000000561	aebp2	Not available for this study	Rhythmic_Molino	Molino-Rio Choy	-0.0737889	0.500497	Between morph	4
ENSAMXG00000000561	aebp2	Not available for this study	Rhythmic_Molino	Pachon-Rio Choy	-0.233648	0.0413832	Between morph	4
ENSAMXG00000000561	aebp2	Not available for this study	Rhythmic_Molino	Tinaja-Rio Choy	-0.055245	0.59431	Between morph	4
ENSAMXG00000002126	hebp2	heme-binding protein 2-like [Source:NCBI gene;Acc:103036422]	Not available for this study	Rio Choy-Control	-1.07615	0.000198364	Sleep deprivation	5
ENSAMXG00000025594	cebpd	CCAAT enhancer binding protein delta [Source:NCBI gene;Acc:103034509]	Not available for this study	Rio Choy-Control	1.06112	0.000265813	Sleep deprivation	5
ENSAMXG00000025594	cebpd	CCAAT enhancer binding protein delta [Source:NCBI gene;Acc:103034509]	Not available for this study	Tinaja-Control	1.06291	0.000260698	Sleep deprivation	5
ENSAMXG00000017361	ddit3	DNA damage inducible transcript 3 [Source:NCBI gene;Acc:103022996]	Not available for this study	Tinaja-Control	0.719384	0.000628751	Sleep deprivation	5
ENSAMXG00000003892	spring1	Not available for this study	Rhythmic_Molino	Molino-Rio Choy	0.0730639	0.404989	Between morph	4
ENSAMXG00000003892	spring1	Not available for this study	Rhythmic_Molino	Pachon-Rio Choy	0.177864	0.0526171	Between morph	4
ENSAMXG00000003892	spring1	Not available for this study	Rhythmic_Molino	Tinaja-Rio Choy	0.462874	1.46e-09	Between morph	4
ENSAMXG00000012234	bub1ba (2 of 2)	Not available for this study	Rhythmic_Molino	Molino-Rio Choy	-1.21651	0.0204888	Between morph	4
ENSAMXG00000012234	bub1ba (2 of 2)	Not available for this study	Rhythmic_Molino	Pachon-Rio Choy	-1.34289	0.0120199	Between morph	4
ENSAMXG00000012234	bub1ba (2 of 2)	Not available for this study	Rhythmic_Molino	Tinaja-Rio Choy	-2.20607	1.3e-08	Between morph	4
ENSAMXG00000013335	prkaa2	Not available for this study	Rhythmic_Molino	Molino-Rio Choy	0.825436	0.000608387	Between morph	4
ENSAMXG00000013335	prkaa2	Not available for this study	Rhythmic_Molino	Pachon-Rio Choy	0.527673	0.0117349	Between morph	4
ENSAMXG00000013335	prkaa2	Not available for this study	Rhythmic_Molino	Tinaja-Rio Choy	0.375267	0.0823346	Between morph	4
ENSAMXG00000009464	nexn	Not available for this study	Rhythmic_Molino	Molino-Rio Choy	-0.70139	0.000255509	Between morph	4
ENSAMXG00000009464	nexn	Not available for this study	Rhythmic_Molino	Pachon-Rio Choy	-0.598637	0.00104649	Between morph	4
ENSAMXG00000009464	nexn	Not available for this study	Rhythmic_Molino	Tinaja-Rio Choy	-0.555417	0.000245501	Between morph	4
ENSAMXG00000014365	dlst	Not available for this study	Rhythmic_Molino	Molino-Rio Choy	0.394707	4.72e-06	Between morph	4
ENSAMXG00000014365	dlst	Not available for this study	Rhythmic_Molino	Pachon-Rio Choy	0.291825	0.00352244	Between morph	4
ENSAMXG00000014365	dlst	Not available for this study	Rhythmic_Molino	Tinaja-Rio Choy	0.642726	7.48e-12	Between morph	4
ENSAMXG00000006021	mthfd2l	Not available for this study	Rhythmic_Molino	Molino-Rio Choy	0.0627361	0.823258	Between morph	4
ENSAMXG00000006021	mthfd2l	Not available for this study	Rhythmic_Molino	Pachon-Rio Choy	0.596092	0.0373892	Between morph	4
ENSAMXG00000006021	mthfd2l	Not available for this study	Rhythmic_Molino	Tinaja-Rio Choy	1.27996	0.000864602	Between morph	4
ENSAMXG00000025115	fibina	Not available for this study	Rhythmic_Molino	Molino-Rio Choy	0.221624	0.0365182	Between morph	4
ENSAMXG00000025115	fibina	Not available for this study	Rhythmic_Molino	Pachon-Rio Choy	0.331626	0.00274495	Between morph	4
ENSAMXG00000025115	fibina	Not available for this study	Rhythmic_Molino	Tinaja-Rio Choy	0.15451	0.161513	Between morph	4
ENSAMXG00000008499	rpl7	Not available for this study	Rhythmic_Molino	Molino-Rio Choy	0.139928	0.323125	Between morph	4
ENSAMXG00000008499	rpl7	Not available for this study	Rhythmic_Molino	Pachon-Rio Choy	0.0795338	0.58651	Between morph	4
ENSAMXG00000008499	rpl7	Not available for this study	Rhythmic_Molino	Tinaja-Rio Choy	0.465957	5.41e-05	Between morph	4
ENSAMXG00000012525	rpl7a	Not available for this study	Rhythmic_Molino	Molino-Rio Choy	0.169011	0.192704	Between morph	4
ENSAMXG00000012525	rpl7a	Not available for this study	Rhythmic_Molino	Pachon-Rio Choy	0.225241	0.0905265	Between morph	4
ENSAMXG00000012525	rpl7a	Not available for this study	Rhythmic_Molino	Tinaja-Rio Choy	0.330847	0.00236423	Between morph	4
ENSAMXG00000026338	bhlhe22	Not available for this study	Rhythmic_Molino	Molino-Rio Choy	0.241806	0.0505831	Between morph	4
ENSAMXG00000026338	bhlhe22	Not available for this study	Rhythmic_Molino	Pachon-Rio Choy	0.663568	1.83e-06	Between morph	4
ENSAMXG00000026338	bhlhe22	Not available for this study	Rhythmic_Molino	Tinaja-Rio Choy	0.962555	1.43e-13	Between morph	4
ENSAMXG00000013303	CACFD1	Not available for this study	Rhythmic_Molino	Molino-Rio Choy	-0.364785	9.33e-07	Between morph	4
ENSAMXG00000013303	CACFD1	Not available for this study	Rhythmic_Molino	Pachon-Rio Choy	-0.520526	1.53e-10	Between morph	4
ENSAMXG00000013303	CACFD1	Not available for this study	Rhythmic_Molino	Tinaja-Rio Choy	-0.245042	0.00386122	Between morph	4
ENSAMXG00000004546	bcdin3d	Not available for this study	Rhythmic_Molino	Molino-Rio Choy	0.128564	0.57617	Between morph	4
ENSAMXG00000004546	bcdin3d	Not available for this study	Rhythmic_Molino	Pachon-Rio Choy	0.248223	0.273814	Between morph	4
ENSAMXG00000004546	bcdin3d	Not available for this study	Rhythmic_Molino	Tinaja-Rio Choy	0.0175565	0.929038	Between morph	4
ENSAMXG00000003867	naalad2	Not available for this study	Rhythmic_Molino	Pachon-Rio Choy	-1.17794	0.499123	Between morph	4
ENSAMXG00000003867	naalad2	Not available for this study	Rhythmic_Molino	Tinaja-Rio Choy	-0.733966	0.6906	Between morph	4
ENSAMXG00000009307	alad	Not available for this study	Rhythmic_Molino	Molino-Rio Choy	0.00273637	0.969988	Between morph	4
ENSAMXG00000009307	alad	Not available for this study	Rhythmic_Molino	Pachon-Rio Choy	-0.192576	0.0108215	Between morph	4
ENSAMXG00000009307	alad	Not available for this study	Rhythmic_Molino	Tinaja-Rio Choy	0.0663388	0.38747	Between morph	4
ENSAMXG00000012459	pald1b	Not available for this study	Rhythmic_Molino	Molino-Rio Choy	-0.155879	0.593388	Between morph	4
ENSAMXG00000012459	pald1b	Not available for this study	Rhythmic_Molino	Pachon-Rio Choy	0.143215	0.67453	Between morph	4
ENSAMXG00000012459	pald1b	Not available for this study	Rhythmic_Molino	Tinaja-Rio Choy	0.929666	0.0290886	Between morph	4
ENSAMXG00000014649	aaas	Not available for this study	Rhythmic_Molino	Molino-Rio Choy	-0.600903	6.59e-06	Between morph	4
ENSAMXG00000014649	aaas	Not available for this study	Rhythmic_Molino	Pachon-Rio Choy	-0.486044	0.000807479	Between morph	4
ENSAMXG00000014649	aaas	Not available for this study	Rhythmic_Molino	Tinaja-Rio Choy	-0.61472	5.28e-07	Between morph	4
ENSAMXG00000010810	C20orf27 (2 of 2)	Not available for this study	Arrhythmic	Molino-Rio Choy	0.570846	1.09e-07	Between morph	4
ENSAMXG00000010810	C20orf27 (2 of 2)	Not available for this study	Arrhythmic	Pachon-Rio Choy	1.01492	1.21e-20	Between morph	4
ENSAMXG00000010810	C20orf27 (2 of 2)	Not available for this study	Arrhythmic	Tinaja-Rio Choy	1.77765	1.51e-49	Between morph	4
ENSAMXG00000011446	pde6ha	Not available for this study	Arrhythmic	Molino-Rio Choy	7.83232	3.88e-30	Between morph	4
ENSAMXG00000011446	pde6ha	Not available for this study	Arrhythmic	Pachon-Rio Choy	12.275	1.67e-116	Between morph	4
ENSAMXG00000011446	pde6ha	Not available for this study	Arrhythmic	Tinaja-Rio Choy	12.071	9.18e-113	Between morph	4
ENSAMXG00000017562	jarid2a	Not available for this study	Rhythmic_Molino	Molino-Rio Choy	0.355416	0.303301	Between morph	4
ENSAMXG00000017562	jarid2a	Not available for this study	Rhythmic_Molino	Pachon-Rio Choy	0.624079	0.10724	Between morph	4
ENSAMXG00000017562	jarid2a	Not available for this study	Rhythmic_Molino	Tinaja-Rio Choy	1.32519	0.000777636	Between morph	4
ENSAMXG00000008001	tmsb5	Not available for this study	Rhythmic_Molino	Molino-Rio Choy	0.0251679	0.96776	Between morph	4
ENSAMXG00000008001	tmsb5	Not available for this study	Rhythmic_Molino	Pachon-Rio Choy	0.418973	0.534435	Between morph	4
ENSAMXG00000008001	tmsb5	Not available for this study	Rhythmic_Molino	Tinaja-Rio Choy	-0.321125	0.603007	Between morph	4
ENSAMXG00000002191	prkcda	Not available for this study	Rhythmic_Molino	Molino-Rio Choy	0.0934868	0.268935	Between morph	4
ENSAMXG00000002191	prkcda	Not available for this study	Rhythmic_Molino	Pachon-Rio Choy	0.0941184	0.290901	Between morph	4
ENSAMXG00000002191	prkcda	Not available for this study	Rhythmic_Molino	Tinaja-Rio Choy	0.39562	1.67e-05	Between morph	4
ENSAMXG00000002133	cdan1	Not available for this study	Rhythmic_Molino	Molino-Rio Choy	0.219671	0.567405	Between morph	4
ENSAMXG00000002133	cdan1	Not available for this study	Rhythmic_Molino	Pachon-Rio Choy	0.374038	0.343844	Between morph	4
ENSAMXG00000002133	cdan1	Not available for this study	Rhythmic_Molino	Tinaja-Rio Choy	-0.467931	0.125072	Between morph	4
ENSAMXG00000012223	cdadc1	Not available for this study	Rhythmic_Molino	Molino-Rio Choy	-0.083442	0.539638	Between morph	4
ENSAMXG00000012223	cdadc1	Not available for this study	Rhythmic_Molino	Pachon-Rio Choy	0.406963	0.005789	Between morph	4
ENSAMXG00000012223	cdadc1	Not available for this study	Rhythmic_Molino	Tinaja-Rio Choy	-0.248787	0.0556927	Between morph	4
ENSAMXG00000018233			Not available for this study	Pachon-Control	1.13196	0.000151461	Sleep deprivation	5
ENSAMXG00000002666			Not available for this study	Rio Choy-Control	0.870082	0.000721257	Sleep deprivation	5
ENSAMXG00000006343	sec62	Not available for this study	Rhythmic_Molino	Molino-Rio Choy	0.261036	0.00344509	Between morph	4
ENSAMXG00000006343	sec62	Not available for this study	Rhythmic_Molino	Pachon-Rio Choy	0.227325	0.0138981	Between morph	4
ENSAMXG00000006343	sec62	Not available for this study	Rhythmic_Molino	Tinaja-Rio Choy	0.238884	0.00605423	Between morph	4
ENSAMXG00000000631	vsnl1b	Not available for this study	Rhythmic_Molino	Molino-Rio Choy	0.152267	0.0863236	Between morph	4
ENSAMXG00000000631	vsnl1b	Not available for this study	Rhythmic_Molino	Pachon-Rio Choy	0.438651	8.51e-07	Between morph	4
ENSAMXG00000000631	vsnl1b	Not available for this study	Rhythmic_Molino	Tinaja-Rio Choy	0.669596	6.3e-15	Between morph	4
ENSAMXG00000010940	tmed9	Not available for this study	Rhythmic_Molino	Molino-Rio Choy	-0.425901	3.99e-05	Between morph	4
ENSAMXG00000010940	tmed9	Not available for this study	Rhythmic_Molino	Pachon-Rio Choy	-0.54094	1.37e-06	Between morph	4
ENSAMXG00000010940	tmed9	Not available for this study	Rhythmic_Molino	Tinaja-Rio Choy	-0.722284	3.67e-13	Between morph	4
ENSAMXG00000006366	ndufb2	Not available for this study	Rhythmic_Molino	Molino-Rio Choy	-0.0783207	0.946327	Between morph	4
ENSAMXG00000006366	ndufb2	Not available for this study	Rhythmic_Molino	Pachon-Rio Choy	1.33466	0.428672	Between morph	4
ENSAMXG00000006366	ndufb2	Not available for this study	Rhythmic_Molino	Tinaja-Rio Choy	0.686408	0.615921	Between morph	4
ENSAMXG00000025606	tmem104	Not available for this study	Rhythmic_Molino	Molino-Rio Choy	0.296454	0.192025	Between morph	4
ENSAMXG00000025606	tmem104	Not available for this study	Rhythmic_Molino	Pachon-Rio Choy	-0.00718067	0.972493	Between morph	4
ENSAMXG00000025606	tmem104	Not available for this study	Rhythmic_Molino	Tinaja-Rio Choy	-0.83663	2.1e-05	Between morph	4
ENSAMXG00000012114	pyyb	Not available for this study	Rhythmic_Molino	Molino-Rio Choy	-0.690065	0.000114807	Between morph	4
ENSAMXG00000012114	pyyb	Not available for this study	Rhythmic_Molino	Pachon-Rio Choy	-0.0696071	0.671423	Between morph	4
ENSAMXG00000012114	pyyb	Not available for this study	Rhythmic_Molino	Tinaja-Rio Choy	0.259693	0.096566	Between morph	4
ENSAMXG00000016400	supt20	Not available for this study	Rhythmic_Molino	Molino-Rio Choy	0.139477	0.483442	Between morph	4
ENSAMXG00000016400	supt20	Not available for this study	Rhythmic_Molino	Pachon-Rio Choy	0.174693	0.525653	Between morph	4
ENSAMXG00000016400	supt20	Not available for this study	Rhythmic_Molino	Tinaja-Rio Choy	-0.0363818	0.864518	Between morph	4
ENSAMXG00000003395	sgf29	Not available for this study	Rhythmic_Molino	Molino-Rio Choy	0.532616	1.04e-05	Between morph	4
ENSAMXG00000003395	sgf29	Not available for this study	Rhythmic_Molino	Pachon-Rio Choy	0.770657	5.18e-08	Between morph	4
ENSAMXG00000003395	sgf29	Not available for this study	Rhythmic_Molino	Tinaja-Rio Choy	0.979284	1.12e-12	Between morph	4
ENSAMXG00000009394	taf6	Not available for this study	Rhythmic_Molino	Molino-Rio Choy	-0.206724	0.340032	Between morph	4
ENSAMXG00000009394	taf6	Not available for this study	Rhythmic_Molino	Pachon-Rio Choy	-0.432492	0.0672846	Between morph	4
ENSAMXG00000009394	taf6	Not available for this study	Rhythmic_Molino	Tinaja-Rio Choy	-0.269578	0.23454	Between morph	4
ENSAMXG00000012107	si:dkeyp-118b1.2	Not available for this study	Rhythmic_Molino	Molino-Rio Choy	-0.304335	0.163443	Between morph	4
ENSAMXG00000012107	si:dkeyp-118b1.2	Not available for this study	Rhythmic_Molino	Pachon-Rio Choy	-0.282609	0.207724	Between morph	4
ENSAMXG00000012107	si:dkeyp-118b1.2	Not available for this study	Rhythmic_Molino	Tinaja-Rio Choy	-0.122026	0.6127	Between morph	4
ENSAMXG00000006055	taf6l	Not available for this study	Rhythmic_Molino	Molino-Rio Choy	-0.0611284	0.465476	Between morph	4
ENSAMXG00000006055	taf6l	Not available for this study	Rhythmic_Molino	Pachon-Rio Choy	0.226074	0.010675	Between morph	4
ENSAMXG00000006055	taf6l	Not available for this study	Rhythmic_Molino	Tinaja-Rio Choy	-0.160346	0.0478742	Between morph	4
ENSAMXG00000003000	map2k1	Not available for this study	Rhythmic_Molino	Molino-Rio Choy	0.174378	0.152753	Between morph	4
ENSAMXG00000003000	map2k1	Not available for this study	Rhythmic_Molino	Pachon-Rio Choy	0.474194	0.000356706	Between morph	4
ENSAMXG00000003000	map2k1	Not available for this study	Rhythmic_Molino	Tinaja-Rio Choy	0.544201	1.23e-05	Between morph	4
ENSAMXG00000018484	map2k7	Not available for this study	Rhythmic_Molino	Molino-Rio Choy	-1.02868	0.342695	Between morph	4
ENSAMXG00000015804	map2k4	Not available for this study	Rhythmic_Molino	Molino-Rio Choy	0.340754	0.191278	Between morph	4
ENSAMXG00000015804	map2k4	Not available for this study	Rhythmic_Molino	Pachon-Rio Choy	0.220794	0.271792	Between morph	4
ENSAMXG00000015804	map2k4	Not available for this study	Rhythmic_Molino	Tinaja-Rio Choy	0.478079	0.0269385	Between morph	4
ENSAMXG00000006170	map2k5	Not available for this study	Rhythmic_Molino	Molino-Rio Choy	0.50617	0.212169	Between morph	4
ENSAMXG00000006170	map2k5	Not available for this study	Rhythmic_Molino	Pachon-Rio Choy	0.38269	0.241725	Between morph	4
ENSAMXG00000006170	map2k5	Not available for this study	Rhythmic_Molino	Tinaja-Rio Choy	-0.185989	0.592859	Between morph	4
ENSAMXG00000012721	sh3rf3	Not available for this study	Rhythmic_Molino	Molino-Rio Choy	-0.649271	0.493088	Between morph	4
ENSAMXG00000012721	sh3rf3	Not available for this study	Rhythmic_Molino	Pachon-Rio Choy	-0.998174	0.362851	Between morph	4
ENSAMXG00000012721	sh3rf3	Not available for this study	Rhythmic_Molino	Tinaja-Rio Choy	0.0345242	0.97454	Between morph	4
ENSAMXG00000026268	ucn3l	Not available for this study	Rhythmic_Molino	Molino-Rio Choy	0.714643	0.0206948	Between morph	4
ENSAMXG00000026268	ucn3l	Not available for this study	Rhythmic_Molino	Pachon-Rio Choy	0.517644	0.0978201	Between morph	4
ENSAMXG00000026268	ucn3l	Not available for this study	Rhythmic_Molino	Tinaja-Rio Choy	1.34569	3.53e-05	Between morph	4
ENSAMXG00000025846	rap2b	Not available for this study	Rhythmic_Molino	Molino-Rio Choy	0.00209767	0.979724	Between morph	4
ENSAMXG00000025846	rap2b	Not available for this study	Rhythmic_Molino	Pachon-Rio Choy	-0.112299	0.168479	Between morph	4
ENSAMXG00000025846	rap2b	Not available for this study	Rhythmic_Molino	Tinaja-Rio Choy	-0.489963	6.91e-08	Between morph	4
ENSAMXG00000001518	sh3bgr	Not available for this study	Rhythmic_Molino	Molino-Rio Choy	0.339825	0.00225689	Between morph	4
ENSAMXG00000001518	sh3bgr	Not available for this study	Rhythmic_Molino	Pachon-Rio Choy	0.26981	0.0178883	Between morph	4
ENSAMXG00000001518	sh3bgr	Not available for this study	Rhythmic_Molino	Tinaja-Rio Choy	0.82524	7.47e-17	Between morph	4
ENSAMXG00000008364	hbz	Not available for this study	Rhythmic_Molino	Molino-Rio Choy	2.81549	3.81e-07	Between morph	4
ENSAMXG00000008364	hbz	Not available for this study	Rhythmic_Molino	Pachon-Rio Choy	0.564206	0.349175	Between morph	4
ENSAMXG00000008364	hbz	Not available for this study	Rhythmic_Molino	Tinaja-Rio Choy	1.9328	0.000704018	Between morph	4
ENSAMXG00000025139	mtp (2 of 2)	Not available for this study	Rhythmic_Molino	Molino-Rio Choy	-0.984477	1.89e-09	Between morph	4
ENSAMXG00000025139	mtp (2 of 2)	Not available for this study	Rhythmic_Molino	Pachon-Rio Choy	-0.907618	1.42e-06	Between morph	4
ENSAMXG00000025139	mtp (2 of 2)	Not available for this study	Rhythmic_Molino	Tinaja-Rio Choy	-1.15338	1.7e-13	Between morph	4
ENSAMXG00000025030	junba	Not available for this study	Rhythmic_Molino	Molino-Rio Choy	-0.102592	0.481466	Between morph	4
ENSAMXG00000025030	junba	Not available for this study	Rhythmic_Molino	Pachon-Rio Choy	-0.186779	0.186745	Between morph	4
ENSAMXG00000025030	junba	Not available for this study	Rhythmic_Molino	Tinaja-Rio Choy	-0.510015	9.41e-05	Between morph	4
ENSAMXG00000026133	jund	Not available for this study	Rhythmic_Molino	Molino-Rio Choy	-0.458044	0.00186745	Between morph	4
ENSAMXG00000026133	jund	Not available for this study	Rhythmic_Molino	Pachon-Rio Choy	-0.64867	5.79e-05	Between morph	4
ENSAMXG00000026133	jund	Not available for this study	Rhythmic_Molino	Tinaja-Rio Choy	-0.905582	4.75e-12	Between morph	4
ENSAMXG00000025986	june	Not available for this study	Rhythmic_Molino	Molino-Rio Choy	-0.0134968	0.951275	Between morph	4
ENSAMXG00000025986	june	Not available for this study	Rhythmic_Molino	Pachon-Rio Choy	-0.112989	0.570063	Between morph	4
ENSAMXG00000025986	june	Not available for this study	Rhythmic_Molino	Tinaja-Rio Choy	-0.861031	4.02e-07	Between morph	4
ENSAMXG00000002523	kcnh1a	Not available for this study	NA	Pachon-Rio Choy	-0.439964	0.848419	Between morph	4
ENSAMXG00000004968	xirp2a	xin actin-binding repeat-containing protein 2 [Source:NCBI gene;Acc:103046449]	Not available for this study	Tinaja-Control	1.96513	3.8e-06	Sleep deprivation	5
ENSAMXG00000001407	grik2	Not available for this study	Rhythmic_Molino	Molino-Rio Choy	0.0908203	0.676343	Between morph	4
ENSAMXG00000001407	grik2	Not available for this study	Rhythmic_Molino	Pachon-Rio Choy	-0.0556773	0.821418	Between morph	4
ENSAMXG00000001407	grik2	Not available for this study	Rhythmic_Molino	Tinaja-Rio Choy	0.302425	0.146387	Between morph	4
ENSAMXG00000001749	grik3	Not available for this study	Rhythmic_Molino	Molino-Rio Choy	0.542462	0.343597	Between morph	4
ENSAMXG00000001749	grik3	Not available for this study	Rhythmic_Molino	Pachon-Rio Choy	0.484789	0.413842	Between morph	4
ENSAMXG00000001749	grik3	Not available for this study	Rhythmic_Molino	Tinaja-Rio Choy	1.12576	0.0397667	Between morph	4
ENSAMXG00000010527	tjp2b	Not available for this study	Rhythmic_Molino	Molino-Rio Choy	-0.268837	0.000947733	Between morph	4
ENSAMXG00000010527	tjp2b	Not available for this study	Rhythmic_Molino	Pachon-Rio Choy	0.0298997	0.747916	Between morph	4
ENSAMXG00000010527	tjp2b	Not available for this study	Rhythmic_Molino	Tinaja-Rio Choy	-0.11538	0.149382	Between morph	4
ENSAMXG00000025305	cx40.8	Not available for this study	Rhythmic_Molino	Molino-Rio Choy	-0.225089	0.511176	Between morph	4
ENSAMXG00000025305	cx40.8	Not available for this study	Rhythmic_Molino	Pachon-Rio Choy	-0.226737	0.557053	Between morph	4
ENSAMXG00000025305	cx40.8	Not available for this study	Rhythmic_Molino	Tinaja-Rio Choy	-0.302819	0.399884	Between morph	4
ENSAMXG00000002516	grin2aa	Not available for this study	Rhythmic_Molino	Molino-Rio Choy	0.0125692	0.993536	Between morph	4
ENSAMXG00000002516	grin2aa	Not available for this study	Rhythmic_Molino	Pachon-Rio Choy	0.32829	0.852619	Between morph	4
ENSAMXG00000002516	grin2aa	Not available for this study	Rhythmic_Molino	Tinaja-Rio Choy	1.81226	0.39262	Between morph	4
ENSAMXG00000013465	aida	Not available for this study	Rhythmic_Molino	Molino-Rio Choy	-0.315084	0.00573555	Between morph	4
ENSAMXG00000013465	aida	Not available for this study	Rhythmic_Molino	Pachon-Rio Choy	0.535327	6.75e-07	Between morph	4
ENSAMXG00000013465	aida	Not available for this study	Rhythmic_Molino	Tinaja-Rio Choy	0.522912	5.21e-07	Between morph	4
ENSAMXG00000002917	gria4b	Not available for this study	Rhythmic_Molino	Molino-Rio Choy	0.265567	0.744218	Between morph	4
ENSAMXG00000002917	gria4b	Not available for this study	Rhythmic_Molino	Pachon-Rio Choy	2.61229	0.00677185	Between morph	4
ENSAMXG00000002917	gria4b	Not available for this study	Rhythmic_Molino	Tinaja-Rio Choy	1.38407	0.149474	Between morph	4
ENSAMXG00000025171	cldn2	Not available for this study	Rhythmic_Molino	Molino-Rio Choy	0.754709	0.000401438	Between morph	4
ENSAMXG00000025171	cldn2	Not available for this study	Rhythmic_Molino	Pachon-Rio Choy	0.80747	0.000527276	Between morph	4
ENSAMXG00000025171	cldn2	Not available for this study	Rhythmic_Molino	Tinaja-Rio Choy	0.603064	0.00164097	Between morph	4
ENSAMXG00000007747	lamtor5	Not available for this study	Rhythmic_Molino	Pachon-Rio Choy	0.388024	0.89447	Between morph	4
ENSAMXG00000011143	cldn15a	Not available for this study	Rhythmic_Molino	Molino-Rio Choy	0.39826	0.00430744	Between morph	4
ENSAMXG00000011143	cldn15a	Not available for this study	Rhythmic_Molino	Pachon-Rio Choy	0.245637	0.0966404	Between morph	4
ENSAMXG00000011143	cldn15a	Not available for this study	Rhythmic_Molino	Tinaja-Rio Choy	0.475295	0.000185139	Between morph	4
ENSAMXG00000002069	gja8a	Not available for this study	Rhythmic_Molino	Molino-Rio Choy	5.05401	3.21e-18	Between morph	4
ENSAMXG00000002069	gja8a	Not available for this study	Rhythmic_Molino	Pachon-Rio Choy	6.26757	4.14e-30	Between morph	4
ENSAMXG00000002069	gja8a	Not available for this study	Rhythmic_Molino	Tinaja-Rio Choy	5.66023	4.15e-25	Between morph	4
ENSAMXG00000004490	jph3	Not available for this study	Rhythmic_Molino	Molino-Rio Choy	0.948262	0.0532726	Between morph	4
ENSAMXG00000004490	jph3	Not available for this study	Rhythmic_Molino	Pachon-Rio Choy	1.72386	0.00378568	Between morph	4
ENSAMXG00000004490	jph3	Not available for this study	Rhythmic_Molino	Tinaja-Rio Choy	2.30021	2.91e-05	Between morph	4
ENSAMXG00000006653	lnpa	Not available for this study	Rhythmic_Molino	Molino-Rio Choy	0.261814	0.0326355	Between morph	4
ENSAMXG00000006653	lnpa	Not available for this study	Rhythmic_Molino	Pachon-Rio Choy	-0.0343799	0.75658	Between morph	4
ENSAMXG00000006653	lnpa	Not available for this study	Rhythmic_Molino	Tinaja-Rio Choy	0.0605115	0.610564	Between morph	4
ENSAMXG00000015682	tjap1	Not available for this study	Rhythmic_Molino	Molino-Rio Choy	-0.542797	0.398467	Between morph	4
ENSAMXG00000015682	tjap1	Not available for this study	Rhythmic_Molino	Pachon-Rio Choy	-0.273143	0.715926	Between morph	4
ENSAMXG00000015682	tjap1	Not available for this study	Rhythmic_Molino	Tinaja-Rio Choy	-0.877727	0.170619	Between morph	4
ENSAMXG00000000641	tjp1b	Not available for this study	Rhythmic_Molino	Molino-Rio Choy	0.050923	0.785692	Between morph	4
ENSAMXG00000000641	tjp1b	Not available for this study	Rhythmic_Molino	Pachon-Rio Choy	-0.0172172	0.929881	Between morph	4
ENSAMXG00000000641	tjp1b	Not available for this study	Rhythmic_Molino	Tinaja-Rio Choy	0.210441	0.21208	Between morph	4
ENSAMXG00000014336	cx52.6	Not available for this study	Rhythmic_Molino	Molino-Rio Choy	4.82099	2.48e-06	Between morph	4
ENSAMXG00000014336	cx52.6	Not available for this study	Rhythmic_Molino	Pachon-Rio Choy	5.72481	4.06e-08	Between morph	4
ENSAMXG00000014336	cx52.6	Not available for this study	Rhythmic_Molino	Tinaja-Rio Choy	5.51807	8.62e-08	Between morph	4
ENSAMXG00000017862	afdna	Not available for this study	Rhythmic_Molino	Molino-Rio Choy	0.140309	0.43627	Between morph	4
ENSAMXG00000017862	afdna	Not available for this study	Rhythmic_Molino	Pachon-Rio Choy	-0.334989	0.0362355	Between morph	4
ENSAMXG00000017862	afdna	Not available for this study	Rhythmic_Molino	Tinaja-Rio Choy	-0.0115918	0.93101	Between morph	4
ENSAMXG00000015916	tjp3	Not available for this study	Rhythmic_Molino	Molino-Rio Choy	0.279902	0.0657945	Between morph	4
ENSAMXG00000015916	tjp3	Not available for this study	Rhythmic_Molino	Pachon-Rio Choy	-0.0310594	0.844538	Between morph	4
ENSAMXG00000015916	tjp3	Not available for this study	Rhythmic_Molino	Tinaja-Rio Choy	0.0401429	0.777117	Between morph	4
ENSAMXG00000005750	vezt	Not available for this study	Rhythmic_Molino	Molino-Rio Choy	-0.298805	0.196728	Between morph	4
ENSAMXG00000005750	vezt	Not available for this study	Rhythmic_Molino	Pachon-Rio Choy	-0.201097	0.362581	Between morph	4
ENSAMXG00000005750	vezt	Not available for this study	Rhythmic_Molino	Tinaja-Rio Choy	-0.0287773	0.912963	Between morph	4
ENSAMXG00000005521	jupb	Not available for this study	Rhythmic_Molino	Molino-Rio Choy	4.49523	1.15e-05	Between morph	4
ENSAMXG00000005521	jupb	Not available for this study	Rhythmic_Molino	Pachon-Rio Choy	-0.467787	0.441096	Between morph	4
ENSAMXG00000005521	jupb	Not available for this study	Rhythmic_Molino	Tinaja-Rio Choy	-0.381284	0.532564	Between morph	4
ENSAMXG00000002881	jph2	Not available for this study	Rhythmic_Molino	Molino-Rio Choy	1.20501	4.11e-14	Between morph	4
ENSAMXG00000002881	jph2	Not available for this study	Rhythmic_Molino	Pachon-Rio Choy	0.656961	1.88e-05	Between morph	4
ENSAMXG00000002881	jph2	Not available for this study	Rhythmic_Molino	Tinaja-Rio Choy	0.624568	1.04e-06	Between morph	4
ENSAMXG00000015360	cx52.9	Not available for this study	Rhythmic_Molino	Molino-Rio Choy	5.13762	5.71e-08	Between morph	4
ENSAMXG00000015360	cx52.9	Not available for this study	Rhythmic_Molino	Pachon-Rio Choy	5.15679	5.86e-08	Between morph	4
ENSAMXG00000015360	cx52.9	Not available for this study	Rhythmic_Molino	Tinaja-Rio Choy	5.50633	3.46e-09	Between morph	4
ENSAMXG00000007146	si:ch211-146m13.3	Not available for this study	Rhythmic_Molino	Molino-Rio Choy	0.0659046	0.680934	Between morph	4
ENSAMXG00000007146	si:ch211-146m13.3	Not available for this study	Rhythmic_Molino	Pachon-Rio Choy	0.128193	0.50414	Between morph	4
ENSAMXG00000007146	si:ch211-146m13.3	Not available for this study	Rhythmic_Molino	Tinaja-Rio Choy	0.613319	4.87e-05	Between morph	4
ENSAMXG00000000441	jph1a	Not available for this study	Rhythmic_Molino	Molino-Rio Choy	0.895928	4.93e-12	Between morph	4
ENSAMXG00000000441	jph1a	Not available for this study	Rhythmic_Molino	Pachon-Rio Choy	0.893741	9.43e-12	Between morph	4
ENSAMXG00000000441	jph1a	Not available for this study	Rhythmic_Molino	Tinaja-Rio Choy	0.984359	2.83e-21	Between morph	4
ENSAMXG00000004785	cx39.9	Not available for this study	Rhythmic_Molino	Molino-Rio Choy	0.565203	2.64e-06	Between morph	4
ENSAMXG00000004785	cx39.9	Not available for this study	Rhythmic_Molino	Pachon-Rio Choy	0.440424	0.000336462	Between morph	4
ENSAMXG00000004785	cx39.9	Not available for this study	Rhythmic_Molino	Tinaja-Rio Choy	0.923451	1e-12	Between morph	4
ENSAMXG00000025077	cx43	Not available for this study	Rhythmic_Molino	Molino-Rio Choy	-0.179991	0.0495601	Between morph	4
ENSAMXG00000025077	cx43	Not available for this study	Rhythmic_Molino	Pachon-Rio Choy	-0.108738	0.227698	Between morph	4
ENSAMXG00000025077	cx43	Not available for this study	Rhythmic_Molino	Tinaja-Rio Choy	0.208548	0.00455584	Between morph	4
ENSAMXG00000025621	gjd3	Not available for this study	Rhythmic_Molino	Molino-Rio Choy	0.0856588	0.83752	Between morph	4
ENSAMXG00000025621	gjd3	Not available for this study	Rhythmic_Molino	Pachon-Rio Choy	-0.502458	0.196123	Between morph	4
ENSAMXG00000025621	gjd3	Not available for this study	Rhythmic_Molino	Tinaja-Rio Choy	0.0544835	0.895117	Between morph	4
ENSAMXG00000018337	jupa	Not available for this study	Rhythmic_Molino	Molino-Rio Choy	0.128715	0.295408	Between morph	4
ENSAMXG00000018337	jupa	Not available for this study	Rhythmic_Molino	Pachon-Rio Choy	0.499235	0.000624417	Between morph	4
ENSAMXG00000018337	jupa	Not available for this study	Rhythmic_Molino	Tinaja-Rio Choy	0.175944	0.120358	Between morph	4
ENSAMXG00000007650	pym1	Not available for this study	Rhythmic_Molino	Molino-Rio Choy	-0.100595	0.405763	Between morph	4
ENSAMXG00000007650	pym1	Not available for this study	Rhythmic_Molino	Pachon-Rio Choy	-0.470884	0.000212716	Between morph	4
ENSAMXG00000007650	pym1	Not available for this study	Rhythmic_Molino	Tinaja-Rio Choy	-1.27937	1.13e-24	Between morph	4
ENSAMXG00000012655	jcada	Not available for this study	Rhythmic_Molino	Molino-Rio Choy	0.636852	0.000130741	Between morph	4
ENSAMXG00000012655	jcada	Not available for this study	Rhythmic_Molino	Pachon-Rio Choy	-0.11607	0.462418	Between morph	4
ENSAMXG00000012655	jcada	Not available for this study	Rhythmic_Molino	Tinaja-Rio Choy	0.476451	6.91e-05	Between morph	4
ENSAMXG00000025639	gja5b	Not available for this study	Rhythmic_Molino	Molino-Rio Choy	-1.14009	0.000127942	Between morph	4
ENSAMXG00000025639	gja5b	Not available for this study	Rhythmic_Molino	Pachon-Rio Choy	-0.575917	0.159571	Between morph	4
ENSAMXG00000025639	gja5b	Not available for this study	Rhythmic_Molino	Tinaja-Rio Choy	-0.39444	0.257214	Between morph	4
ENSAMXG00000025640	gja8b	Not available for this study	Rhythmic_Molino	Molino-Rio Choy	5.4053	8.04e-55	Between morph	4
ENSAMXG00000025640	gja8b	Not available for this study	Rhythmic_Molino	Pachon-Rio Choy	6.19134	7.47e-70	Between morph	4
ENSAMXG00000025640	gja8b	Not available for this study	Rhythmic_Molino	Tinaja-Rio Choy	5.76651	7.36e-55	Between morph	4
ENSAMXG00000024831	GJA3 (1 of 2)	Not available for this study	Rhythmic_Molino	Molino-Rio Choy	1.14398	4.67e-16	Between morph	4
ENSAMXG00000024831	GJA3 (1 of 2)	Not available for this study	Rhythmic_Molino	Pachon-Rio Choy	8.87528	1.31e-132	Between morph	4
ENSAMXG00000024831	GJA3 (1 of 2)	Not available for this study	Rhythmic_Molino	Tinaja-Rio Choy	8.59246	3.83e-124	Between morph	4
ENSAMXG00000016059	jmy	Not available for this study	Rhythmic_Molino	Molino-Rio Choy	1.52653	0.000428544	Between morph	4
ENSAMXG00000016059	jmy	Not available for this study	Rhythmic_Molino	Pachon-Rio Choy	1.3759	0.00505483	Between morph	4
ENSAMXG00000016059	jmy	Not available for this study	Rhythmic_Molino	Tinaja-Rio Choy	1.47373	0.00436363	Between morph	4
ENSAMXG00000020891	tjp2a	Not available for this study	Rhythmic_Molino	Molino-Rio Choy	0.516353	0.0952278	Between morph	4
ENSAMXG00000020891	tjp2a	Not available for this study	Rhythmic_Molino	Pachon-Rio Choy	0.128974	0.679666	Between morph	4
ENSAMXG00000020891	tjp2a	Not available for this study	Rhythmic_Molino	Tinaja-Rio Choy	0.0388291	0.888354	Between morph	4
ENSAMXG00000025422	cx39.4	Not available for this study	Rhythmic_Molino	Molino-Rio Choy	-0.404526	0.00630278	Between morph	4
ENSAMXG00000025422	cx39.4	Not available for this study	Rhythmic_Molino	Pachon-Rio Choy	-0.371156	0.0133993	Between morph	4
ENSAMXG00000025422	cx39.4	Not available for this study	Rhythmic_Molino	Tinaja-Rio Choy	-0.212101	0.148479	Between morph	4
ENSAMXG00000019100	tjp1a	Not available for this study	Rhythmic_Molino	Molino-Rio Choy	0.109223	0.580324	Between morph	4
ENSAMXG00000019100	tjp1a	Not available for this study	Rhythmic_Molino	Pachon-Rio Choy	-0.244504	0.235558	Between morph	4
ENSAMXG00000019100	tjp1a	Not available for this study	Rhythmic_Molino	Tinaja-Rio Choy	0.0762	0.646096	Between morph	4
ENSAMXG00000025424		gap junction beta-4 protein-like [Source:NCBI gene;Acc:103026708]	Not available for this study	Rio Choy-Control	-3.19943	0.000358261	Sleep deprivation	5
ENSAMXG00000025425		gap junction beta-3 protein-like [Source:NCBI gene;Acc:103027006]	Not available for this study	Rio Choy-Control	-2.68579	2.27e-05	Sleep deprivation	5
ENSAMXG00000000724	gje1	Not available for this study	Rhythmic_Molino	Molino-Rio Choy	6.58029	1.51e-30	Between morph	4
ENSAMXG00000000724	gje1	Not available for this study	Rhythmic_Molino	Pachon-Rio Choy	9.74235	3.05e-158	Between morph	4
ENSAMXG00000000724	gje1	Not available for this study	Rhythmic_Molino	Tinaja-Rio Choy	8.27513	1.55e-116	Between morph	4
ENSAMXG00000000724		gap junction epsilon-1 protein-like [Source:NCBI gene;Acc:103033209]	Not available for this study	Molino-Control	-4.18953	0.000324134	Sleep deprivation	5
ENSAMXG00000012277	f11r.1	F11 receptor, tandem duplicate 1 [Source:ZFIN;Acc:ZDB-GENE-030131-2416]	Not available for this study	Tinaja-Control	-0.673401	0.000903286	Sleep deprivation	5
ENSAMXG00000007719	ctnnd2a	Not available for this study	Rhythmic_Molino	Molino-Rio Choy	1.12785	0.0815841	Between morph	4
ENSAMXG00000007719	ctnnd2a	Not available for this study	Rhythmic_Molino	Pachon-Rio Choy	0.478881	0.418699	Between morph	4
ENSAMXG00000007719	ctnnd2a	Not available for this study	Rhythmic_Molino	Tinaja-Rio Choy	1.08305	0.113026	Between morph	4
ENSAMXG00000017920	patj	Not available for this study	Rhythmic_Molino	Molino-Rio Choy	0.344955	0.542351	Between morph	4
ENSAMXG00000017920	patj	Not available for this study	Rhythmic_Molino	Pachon-Rio Choy	0.281142	0.633086	Between morph	4
ENSAMXG00000017920	patj	Not available for this study	Rhythmic_Molino	Tinaja-Rio Choy	0.879215	0.10623	Between morph	4
ENSAMXG00000006022	heg1	Not available for this study	Rhythmic_Molino	Molino-Rio Choy	-0.061	0.694512	Between morph	4
ENSAMXG00000006022	heg1	Not available for this study	Rhythmic_Molino	Pachon-Rio Choy	-0.0991647	0.546154	Between morph	4
ENSAMXG00000006022	heg1	Not available for this study	Rhythmic_Molino	Tinaja-Rio Choy	0.124237	0.306192	Between morph	4
ENSAMXG00000006022	heg1	heart development protein with EGF-like domains 1 [Source:ZFIN;Acc:ZDB-GENE-040714-1]	Not available for this study	Tinaja-Control	0.958536	0.000385266	Sleep deprivation	5
ENSAMXG00000024886	C9orf172 (1 of 2)	Not available for this study	Rhythmic_Molino	Molino-Rio Choy	1.04658	0.000306938	Between morph	4
ENSAMXG00000024886	C9orf172 (1 of 2)	Not available for this study	Rhythmic_Molino	Pachon-Rio Choy	1.01362	0.000917181	Between morph	4
ENSAMXG00000024886	C9orf172 (1 of 2)	Not available for this study	Rhythmic_Molino	Tinaja-Rio Choy	0.93169	0.000228894	Between morph	4
ENSAMXG00000004789	vcla	Not available for this study	Rhythmic_Molino	Molino-Rio Choy	0.0226804	0.894883	Between morph	4
ENSAMXG00000004789	vcla	Not available for this study	Rhythmic_Molino	Pachon-Rio Choy	0.0810932	0.646431	Between morph	4
ENSAMXG00000004789	vcla	Not available for this study	Rhythmic_Molino	Tinaja-Rio Choy	0.546593	3.22e-05	Between morph	4
ENSAMXG00000017484	ssx2ipb	Not available for this study	Rhythmic_Molino	Molino-Rio Choy	-0.238328	0.899187	Between morph	4
ENSAMXG00000017484	ssx2ipb	Not available for this study	Rhythmic_Molino	Pachon-Rio Choy	-1.05476	0.518195	Between morph	4
ENSAMXG00000025088	CLDN20	Not available for this study	Rhythmic_Molino	Molino-Rio Choy	0.165122	0.559069	Between morph	4
ENSAMXG00000025088	CLDN20	Not available for this study	Rhythmic_Molino	Pachon-Rio Choy	0.45027	0.154603	Between morph	4
ENSAMXG00000025088	CLDN20	Not available for this study	Rhythmic_Molino	Tinaja-Rio Choy	0.161011	0.581521	Between morph	4
ENSAMXG00000011040	scin	Not available for this study	Rhythmic_Molino	Molino-Rio Choy	-0.842327	1.62e-08	Between morph	4
ENSAMXG00000011040	scin	Not available for this study	Rhythmic_Molino	Pachon-Rio Choy	-0.117854	0.456474	Between morph	4
ENSAMXG00000011040	scin	Not available for this study	Rhythmic_Molino	Tinaja-Rio Choy	-0.249091	0.147073	Between morph	4
ENSAMXG00000004645	amotl2a	Not available for this study	Rhythmic_Molino	Molino-Rio Choy	0.0836808	0.50785	Between morph	4
ENSAMXG00000004645	amotl2a	Not available for this study	Rhythmic_Molino	Pachon-Rio Choy	-0.191413	0.155319	Between morph	4
ENSAMXG00000004645	amotl2a	Not available for this study	Rhythmic_Molino	Tinaja-Rio Choy	0.117012	0.306852	Between morph	4
ENSAMXG00000002520	nectin3b	Not available for this study	Rhythmic_Molino	Molino-Rio Choy	0.205124	0.510428	Between morph	4
ENSAMXG00000002520	nectin3b	Not available for this study	Rhythmic_Molino	Pachon-Rio Choy	0.970799	0.00539547	Between morph	4
ENSAMXG00000002520	nectin3b	Not available for this study	Rhythmic_Molino	Tinaja-Rio Choy	0.478169	0.124523	Between morph	4
ENSAMXG00000021833	epb41l3a	Not available for this study	Rhythmic_Molino	Molino-Rio Choy	0.536208	2.25e-09	Between morph	4
ENSAMXG00000021833	epb41l3a	Not available for this study	Rhythmic_Molino	Pachon-Rio Choy	0.598063	8.84e-10	Between morph	4
ENSAMXG00000021833	epb41l3a	Not available for this study	Rhythmic_Molino	Tinaja-Rio Choy	0.350058	0.000266809	Between morph	4
ENSAMXG00000014050	mfn2	Not available for this study	Rhythmic_Molino	Molino-Rio Choy	0.249612	0.00783381	Between morph	4
ENSAMXG00000014050	mfn2	Not available for this study	Rhythmic_Molino	Pachon-Rio Choy	-0.261248	0.00972667	Between morph	4
ENSAMXG00000014050	mfn2	Not available for this study	Rhythmic_Molino	Tinaja-Rio Choy	-0.329094	5.83e-05	Between morph	4
ENSAMXG00000010464	specc1lb	Not available for this study	Rhythmic_Molino	Molino-Rio Choy	0.102054	0.527464	Between morph	4
ENSAMXG00000010464	specc1lb	Not available for this study	Rhythmic_Molino	Pachon-Rio Choy	-0.188744	0.283553	Between morph	4
ENSAMXG00000010464	specc1lb	Not available for this study	Rhythmic_Molino	Tinaja-Rio Choy	-0.0452479	0.735704	Between morph	4
ENSAMXG00000005554	pard3bb	Not available for this study	Rhythmic_Molino	Molino-Rio Choy	4.09639	1.34e-29	Between morph	4
ENSAMXG00000005554	pard3bb	Not available for this study	Rhythmic_Molino	Pachon-Rio Choy	3.94005	8.5e-29	Between morph	4
ENSAMXG00000005554	pard3bb	Not available for this study	Rhythmic_Molino	Tinaja-Rio Choy	4.0268	2.32e-48	Between morph	4
ENSAMXG00000001897	panx1b	Not available for this study	Rhythmic_Molino	Molino-Rio Choy	0.206403	0.359396	Between morph	4
ENSAMXG00000001897	panx1b	Not available for this study	Rhythmic_Molino	Pachon-Rio Choy	1.09133	2.13e-05	Between morph	4
ENSAMXG00000001897	panx1b	Not available for this study	Rhythmic_Molino	Tinaja-Rio Choy	0.027704	0.8956	Between morph	4
ENSAMXG00000001578	sntb2	Not available for this study	Rhythmic_Molino	Molino-Rio Choy	0.870508	0.00011985	Between morph	4
ENSAMXG00000001578	sntb2	Not available for this study	Rhythmic_Molino	Pachon-Rio Choy	0.609404	0.00727073	Between morph	4
ENSAMXG00000001578	sntb2	Not available for this study	Rhythmic_Molino	Tinaja-Rio Choy	0.210706	0.234776	Between morph	4
ENSAMXG00000026054	unm_hu7912	Not available for this study	Rhythmic_Molino	Molino-Rio Choy	-0.391564	0.33506	Between morph	4
ENSAMXG00000026054	unm_hu7912	Not available for this study	Rhythmic_Molino	Pachon-Rio Choy	0.350324	0.434447	Between morph	4
ENSAMXG00000026054	unm_hu7912	Not available for this study	Rhythmic_Molino	Tinaja-Rio Choy	0.776978	0.050316	Between morph	4
ENSAMXG00000009203	magi1b	Not available for this study	Rhythmic_Molino	Molino-Rio Choy	0.0555089	0.805875	Between morph	4
ENSAMXG00000009203	magi1b	Not available for this study	Rhythmic_Molino	Pachon-Rio Choy	-0.208584	0.340676	Between morph	4
ENSAMXG00000009203	magi1b	Not available for this study	Rhythmic_Molino	Tinaja-Rio Choy	-0.370965	0.0304708	Between morph	4
ENSAMXG00000018373	hepacama	Not available for this study	Rhythmic_Molino	Molino-Rio Choy	-0.370955	0.315276	Between morph	4
ENSAMXG00000018373	hepacama	Not available for this study	Rhythmic_Molino	Pachon-Rio Choy	-0.647077	0.0350401	Between morph	4
ENSAMXG00000018373	hepacama	Not available for this study	Rhythmic_Molino	Tinaja-Rio Choy	-0.343314	0.299706	Between morph	4
ENSAMXG00000007490	magixa	Not available for this study	Rhythmic_Molino	Molino-Rio Choy	-0.509678	0.702986	Between morph	4
ENSAMXG00000007490	magixa	Not available for this study	Rhythmic_Molino	Pachon-Rio Choy	-0.619507	0.66567	Between morph	4
ENSAMXG00000007490	magixa	Not available for this study	Rhythmic_Molino	Tinaja-Rio Choy	-0.612619	0.642958	Between morph	4
ENSAMXG00000013003	tns2b	Not available for this study	Rhythmic_Molino	Molino-Rio Choy	-0.293863	0.0249742	Between morph	4
ENSAMXG00000013003	tns2b	Not available for this study	Rhythmic_Molino	Pachon-Rio Choy	-0.289627	0.0349941	Between morph	4
ENSAMXG00000013003	tns2b	Not available for this study	Rhythmic_Molino	Tinaja-Rio Choy	-0.714661	1.1e-10	Between morph	4
ENSAMXG00000013863	rapgef2	Not available for this study	Rhythmic_Molino	Molino-Rio Choy	0.406671	0.0734564	Between morph	4
ENSAMXG00000013863	rapgef2	Not available for this study	Rhythmic_Molino	Pachon-Rio Choy	0.161797	0.468842	Between morph	4
ENSAMXG00000013863	rapgef2	Not available for this study	Rhythmic_Molino	Tinaja-Rio Choy	0.526193	0.00195604	Between morph	4
ENSAMXG00000025089	ccdc85cb	Not available for this study	Rhythmic_Molino	Molino-Rio Choy	1.13224	3.22e-08	Between morph	4
ENSAMXG00000025089	ccdc85cb	Not available for this study	Rhythmic_Molino	Pachon-Rio Choy	1.18041	3.22e-09	Between morph	4
ENSAMXG00000025089	ccdc85cb	Not available for this study	Rhythmic_Molino	Tinaja-Rio Choy	1.10488	1.46e-12	Between morph	4
ENSAMXG00000019081	itgb1a	Not available for this study	Rhythmic_Molino	Molino-Rio Choy	0.372846	0.00128367	Between morph	4
ENSAMXG00000019081	itgb1a	Not available for this study	Rhythmic_Molino	Pachon-Rio Choy	0.478012	6.49e-05	Between morph	4
ENSAMXG00000019081	itgb1a	Not available for this study	Rhythmic_Molino	Tinaja-Rio Choy	0.658482	7.57e-13	Between morph	4
ENSAMXG00000013549	dpp4	Not available for this study	Rhythmic_Molino	Molino-Rio Choy	-0.475262	1.42e-05	Between morph	4
ENSAMXG00000013549	dpp4	Not available for this study	Rhythmic_Molino	Pachon-Rio Choy	0.0648411	0.601217	Between morph	4
ENSAMXG00000013549	dpp4	Not available for this study	Rhythmic_Molino	Tinaja-Rio Choy	0.405263	5.63e-05	Between morph	4
ENSAMXG00000010785	PKP4	Not available for this study	Rhythmic_Molino	Molino-Rio Choy	0.0641891	0.753932	Between morph	4
ENSAMXG00000010785	PKP4	Not available for this study	Rhythmic_Molino	Pachon-Rio Choy	-0.286262	0.13003	Between morph	4
ENSAMXG00000010785	PKP4	Not available for this study	Rhythmic_Molino	Tinaja-Rio Choy	0.03154	0.843105	Between morph	4
ENSAMXG00000017235	rassf8a	Not available for this study	Rhythmic_Molino	Molino-Rio Choy	0.0869115	0.494662	Between morph	4
ENSAMXG00000017235	rassf8a	Not available for this study	Rhythmic_Molino	Pachon-Rio Choy	-0.08766	0.504535	Between morph	4
ENSAMXG00000017235	rassf8a	Not available for this study	Rhythmic_Molino	Tinaja-Rio Choy	0.209208	0.11516	Between morph	4
ENSAMXG00000003160	gfpt1	Not available for this study	Rhythmic_Molino	Molino-Rio Choy	-4.89511	5.08e-11	Between morph	4
ENSAMXG00000018118	wu:fi36a10	Not available for this study	Rhythmic_Molino	Molino-Rio Choy	0.729383	0.0789138	Between morph	4
ENSAMXG00000018118	wu:fi36a10	Not available for this study	Rhythmic_Molino	Pachon-Rio Choy	0.0587667	0.875257	Between morph	4
ENSAMXG00000018118	wu:fi36a10	Not available for this study	Rhythmic_Molino	Tinaja-Rio Choy	-0.179573	0.478055	Between morph	4
ENSAMXG00000019040	pard3	Not available for this study	Rhythmic_Molino	Molino-Rio Choy	0.301202	0.613628	Between morph	4
ENSAMXG00000019040	pard3	Not available for this study	Rhythmic_Molino	Pachon-Rio Choy	-0.153873	0.792381	Between morph	4
ENSAMXG00000019040	pard3	Not available for this study	Rhythmic_Molino	Tinaja-Rio Choy	-0.081309	0.867218	Between morph	4
ENSAMXG00000004318	panx3	Not available for this study	Rhythmic_Molino	Molino-Rio Choy	-0.366884	0.00931032	Between morph	4
ENSAMXG00000004318	panx3	Not available for this study	Rhythmic_Molino	Pachon-Rio Choy	-0.262736	0.0468922	Between morph	4
ENSAMXG00000004318	panx3	Not available for this study	Rhythmic_Molino	Tinaja-Rio Choy	-0.376383	0.0140426	Between morph	4
ENSAMXG00000011885	tnc	Not available for this study	Rhythmic_Molino	Molino-Rio Choy	0.0586044	0.825781	Between morph	4
ENSAMXG00000011885	tnc	Not available for this study	Rhythmic_Molino	Pachon-Rio Choy	-0.557859	0.0437652	Between morph	4
ENSAMXG00000011885	tnc	Not available for this study	Rhythmic_Molino	Tinaja-Rio Choy	-0.136276	0.520231	Between morph	4
ENSAMXG00000025932	cldnj	Not available for this study	Rhythmic_Molino	Molino-Rio Choy	0.86788	0.0132839	Between morph	4
ENSAMXG00000025932	cldnj	Not available for this study	Rhythmic_Molino	Pachon-Rio Choy	0.78398	0.0363445	Between morph	4
ENSAMXG00000025932	cldnj	Not available for this study	Rhythmic_Molino	Tinaja-Rio Choy	1.04888	0.009716	Between morph	4
ENSAMXG00000019492	nectin1b	Not available for this study	Rhythmic_Molino	Molino-Rio Choy	0.407198	0.113582	Between morph	4
ENSAMXG00000019492	nectin1b	Not available for this study	Rhythmic_Molino	Pachon-Rio Choy	0.350805	0.215028	Between morph	4
ENSAMXG00000019492	nectin1b	Not available for this study	Rhythmic_Molino	Tinaja-Rio Choy	0.160232	0.461354	Between morph	4
ENSAMXG00000011726	mpp5a	Not available for this study	Rhythmic_Molino	Molino-Rio Choy	0.145349	0.470054	Between morph	4
ENSAMXG00000011726	mpp5a	Not available for this study	Rhythmic_Molino	Pachon-Rio Choy	0.143974	0.55553	Between morph	4
ENSAMXG00000011726	mpp5a	Not available for this study	Rhythmic_Molino	Tinaja-Rio Choy	-0.0186103	0.911524	Between morph	4
ENSAMXG00000015135	magi1a	Not available for this study	Rhythmic_Molino	Molino-Rio Choy	0.12133	0.827581	Between morph	4
ENSAMXG00000015135	magi1a	Not available for this study	Rhythmic_Molino	Pachon-Rio Choy	-1.72383	2.58e-06	Between morph	4
ENSAMXG00000015135	magi1a	Not available for this study	Rhythmic_Molino	Tinaja-Rio Choy	-1.44231	5.03e-05	Between morph	4
ENSAMXG00000017363	tns2a	Not available for this study	Rhythmic_Molino	Molino-Rio Choy	0.167305	0.756104	Between morph	4
ENSAMXG00000017363	tns2a	Not available for this study	Rhythmic_Molino	Pachon-Rio Choy	-0.542412	0.313933	Between morph	4
ENSAMXG00000017363	tns2a	Not available for this study	Rhythmic_Molino	Tinaja-Rio Choy	-0.0211812	0.96061	Between morph	4
ENSAMXG00000021544	cntnap2	Not available for this study	Rhythmic_Molino	Molino-Rio Choy	-0.0334	0.739419	Between morph	4
ENSAMXG00000021544	cntnap2	Not available for this study	Rhythmic_Molino	Pachon-Rio Choy	0.160691	0.113172	Between morph	4
ENSAMXG00000021544	cntnap2	Not available for this study	Rhythmic_Molino	Tinaja-Rio Choy	0.547871	2.71e-07	Between morph	4
ENSAMXG00000018513	ctnna2	Not available for this study	Rhythmic_Molino	Molino-Rio Choy	0.692642	0.00907889	Between morph	4
ENSAMXG00000018513	ctnna2	Not available for this study	Rhythmic_Molino	Pachon-Rio Choy	1.19005	0.000609675	Between morph	4
ENSAMXG00000018513	ctnna2	Not available for this study	Rhythmic_Molino	Tinaja-Rio Choy	0.156565	0.413226	Between morph	4
ENSAMXG00000018095	tns1b	Not available for this study	Rhythmic_Molino	Molino-Rio Choy	0.90972	0.0137652	Between morph	4
ENSAMXG00000018095	tns1b	Not available for this study	Rhythmic_Molino	Pachon-Rio Choy	-0.266081	0.470869	Between morph	4
ENSAMXG00000018095	tns1b	Not available for this study	Rhythmic_Molino	Tinaja-Rio Choy	0.0252389	0.930176	Between morph	4
ENSAMXG00000020659	ctnna1	Not available for this study	Rhythmic_Molino	Molino-Rio Choy	-0.0483751	0.780495	Between morph	4
ENSAMXG00000020659	ctnna1	Not available for this study	Rhythmic_Molino	Pachon-Rio Choy	-0.325869	0.066504	Between morph	4
ENSAMXG00000020659	ctnna1	Not available for this study	Rhythmic_Molino	Tinaja-Rio Choy	-0.643347	4.91e-05	Between morph	4
ENSAMXG00000009528	tns3	Not available for this study	Rhythmic_Molino	Molino-Rio Choy	0.326787	0.00012874	Between morph	4
ENSAMXG00000009528	tns3	Not available for this study	Rhythmic_Molino	Pachon-Rio Choy	0.0774224	0.422006	Between morph	4
ENSAMXG00000009528	tns3	Not available for this study	Rhythmic_Molino	Tinaja-Rio Choy	0.452215	9.45e-07	Between morph	4
ENSAMXG00000009385	ctnnd1	Not available for this study	Rhythmic_Molino	Molino-Rio Choy	-0.315243	0.00034569	Between morph	4
ENSAMXG00000009385	ctnnd1	Not available for this study	Rhythmic_Molino	Pachon-Rio Choy	-0.22198	0.0342579	Between morph	4
ENSAMXG00000009385	ctnnd1	Not available for this study	Rhythmic_Molino	Tinaja-Rio Choy	-0.462613	1.28e-08	Between morph	4
ENSAMXG00000020031	panx2	Not available for this study	Rhythmic_Molino	Molino-Rio Choy	0.276247	0.111912	Between morph	4
ENSAMXG00000020031	panx2	Not available for this study	Rhythmic_Molino	Pachon-Rio Choy	0.138292	0.473254	Between morph	4
ENSAMXG00000020031	panx2	Not available for this study	Rhythmic_Molino	Tinaja-Rio Choy	0.372039	0.0394793	Between morph	4
ENSAMXG00000020869	fyna	Not available for this study	Rhythmic_Molino	Molino-Rio Choy	0.0761975	0.659595	Between morph	4
ENSAMXG00000020869	fyna	Not available for this study	Rhythmic_Molino	Pachon-Rio Choy	0.203878	0.256292	Between morph	4
ENSAMXG00000020869	fyna	Not available for this study	Rhythmic_Molino	Tinaja-Rio Choy	0.0767352	0.612671	Between morph	4
ENSAMXG00000007234	pkp2	Not available for this study	Rhythmic_Molino	Molino-Rio Choy	0.909864	1.01e-06	Between morph	4
ENSAMXG00000007234	pkp2	Not available for this study	Rhythmic_Molino	Pachon-Rio Choy	0.785769	3.82e-06	Between morph	4
ENSAMXG00000007234	pkp2	Not available for this study	Rhythmic_Molino	Tinaja-Rio Choy	0.366368	0.0311349	Between morph	4
ENSAMXG00000018069	magi2a	Not available for this study	Rhythmic_Molino	Molino-Rio Choy	1.50915	0.382496	Between morph	4
ENSAMXG00000018069	magi2a	Not available for this study	Rhythmic_Molino	Pachon-Rio Choy	1.22564	0.422539	Between morph	4
ENSAMXG00000018069	magi2a	Not available for this study	Rhythmic_Molino	Tinaja-Rio Choy	1.378	0.448194	Between morph	4
ENSAMXG00000001574	dspa	Not available for this study	Rhythmic_Molino	Molino-Rio Choy	0.177743	0.395029	Between morph	4
ENSAMXG00000001574	dspa	Not available for this study	Rhythmic_Molino	Pachon-Rio Choy	-0.238321	0.300976	Between morph	4
ENSAMXG00000001574	dspa	Not available for this study	Rhythmic_Molino	Tinaja-Rio Choy	-0.245897	0.181025	Between morph	4
ENSAMXG00000001574	dspa	desmoplakin a [Source:ZFIN;Acc:ZDB-GENE-030131-2743]	Not available for this study	Tinaja-Control	1.4982	0.000815414	Sleep deprivation	5
ENSAMXG00000015011	pcdh12	Not available for this study	Rhythmic_Molino	Molino-Rio Choy	0.470924	7.65e-05	Between morph	4
ENSAMXG00000015011	pcdh12	Not available for this study	Rhythmic_Molino	Pachon-Rio Choy	0.155162	0.215061	Between morph	4
ENSAMXG00000015011	pcdh12	Not available for this study	Rhythmic_Molino	Tinaja-Rio Choy	0.338006	0.00121473	Between morph	4
ENSAMXG00000004930	marveld2b	Not available for this study	Rhythmic_Molino	Molino-Rio Choy	-0.191319	0.0143307	Between morph	4
ENSAMXG00000004930	marveld2b	Not available for this study	Rhythmic_Molino	Pachon-Rio Choy	-0.278355	0.00013194	Between morph	4
ENSAMXG00000004930	marveld2b	Not available for this study	Rhythmic_Molino	Tinaja-Rio Choy	-0.573096	3.46e-13	Between morph	4
ENSAMXG00000004930	marveld2b	MARVEL domain containing 2 [Source:NCBI gene;Acc:103032508]	Not available for this study	Tinaja-Control	-0.552566	0.000988892	Sleep deprivation	5
ENSAMXG00000025921	cldn5a	Not available for this study	Rhythmic_Molino	Molino-Rio Choy	0.2324	0.0117963	Between morph	4
ENSAMXG00000025921	cldn5a	Not available for this study	Rhythmic_Molino	Pachon-Rio Choy	0.0913728	0.342507	Between morph	4
ENSAMXG00000025921	cldn5a	Not available for this study	Rhythmic_Molino	Tinaja-Rio Choy	0.275994	0.00108034	Between morph	4
ENSAMXG00000010011	fap	Not available for this study	Rhythmic_Molino	Molino-Rio Choy	-0.360212	0.0318359	Between morph	4
ENSAMXG00000010011	fap	Not available for this study	Rhythmic_Molino	Pachon-Rio Choy	-0.2012	0.172384	Between morph	4
ENSAMXG00000010011	fap	Not available for this study	Rhythmic_Molino	Tinaja-Rio Choy	-0.0627894	0.698657	Between morph	4
ENSAMXG00000018249	ctnnd2b	Not available for this study	Rhythmic_Molino	Molino-Rio Choy	0.43554	0.0508165	Between morph	4
ENSAMXG00000018249	ctnnd2b	Not available for this study	Rhythmic_Molino	Pachon-Rio Choy	0.39902	0.0515878	Between morph	4
ENSAMXG00000018249	ctnnd2b	Not available for this study	Rhythmic_Molino	Tinaja-Rio Choy	0.526949	0.00545916	Between morph	4
ENSAMXG00000004555	pkp4	Not available for this study	Rhythmic_Molino	Molino-Rio Choy	0.335513	0.71957	Between morph	4
ENSAMXG00000004555	pkp4	Not available for this study	Rhythmic_Molino	Pachon-Rio Choy	0.899063	0.384932	Between morph	4
ENSAMXG00000004555	pkp4	Not available for this study	Rhythmic_Molino	Tinaja-Rio Choy	0.78159	0.441896	Between morph	4
ENSAMXG00000006328	prkci	Not available for this study	Rhythmic_Molino	Molino-Rio Choy	-0.0682506	0.259668	Between morph	4
ENSAMXG00000006328	prkci	Not available for this study	Rhythmic_Molino	Pachon-Rio Choy	-0.0267513	0.714626	Between morph	4
ENSAMXG00000006328	prkci	Not available for this study	Rhythmic_Molino	Tinaja-Rio Choy	-0.170178	0.0023266	Between morph	4
ENSAMXG00000011705	ascc1	Not available for this study	Rhythmic_Molino	Molino-Rio Choy	0.018803	0.886343	Between morph	4
ENSAMXG00000011705	ascc1	Not available for this study	Rhythmic_Molino	Pachon-Rio Choy	0.0701676	0.635237	Between morph	4
ENSAMXG00000011705	ascc1	Not available for this study	Rhythmic_Molino	Tinaja-Rio Choy	0.194381	0.154748	Between morph	4
ENSAMXG00000021159	MPDZ	Not available for this study	Rhythmic_Molino	Molino-Rio Choy	0.0635201	0.715134	Between morph	4
ENSAMXG00000021159	MPDZ	Not available for this study	Rhythmic_Molino	Pachon-Rio Choy	-0.112795	0.515213	Between morph	4
ENSAMXG00000021159	MPDZ	Not available for this study	Rhythmic_Molino	Tinaja-Rio Choy	0.639381	5.72e-05	Between morph	4
ENSAMXG00000001699	magi2b	Not available for this study	Rhythmic_Molino	Molino-Rio Choy	-0.0962441	0.880513	Between morph	4
ENSAMXG00000001699	magi2b	Not available for this study	Rhythmic_Molino	Pachon-Rio Choy	-0.163226	0.805799	Between morph	4
ENSAMXG00000001699	magi2b	Not available for this study	Rhythmic_Molino	Tinaja-Rio Choy	0.596386	0.469169	Between morph	4
ENSAMXG00000007270	trip4	Not available for this study	Rhythmic_Molino	Molino-Rio Choy	-0.0506354	0.866926	Between morph	4
ENSAMXG00000007270	trip4	Not available for this study	Rhythmic_Molino	Pachon-Rio Choy	0.302572	0.319841	Between morph	4
ENSAMXG00000007270	trip4	Not available for this study	Rhythmic_Molino	Tinaja-Rio Choy	-0.131551	0.650203	Between morph	4
ENSAMXG00000014385	dnmbp	Not available for this study	Rhythmic_Molino	Molino-Rio Choy	0.585393	6.53e-06	Between morph	4
ENSAMXG00000014385	dnmbp	Not available for this study	Rhythmic_Molino	Pachon-Rio Choy	0.590702	5.17e-05	Between morph	4
ENSAMXG00000014385	dnmbp	Not available for this study	Rhythmic_Molino	Tinaja-Rio Choy	0.744032	6.44e-11	Between morph	4
ENSAMXG00000014385	dnmbp	dynamin binding protein [Source:ZFIN;Acc:ZDB-GENE-101026-2]	Not available for this study	Tinaja-Control	1.01372	0.000288464	Sleep deprivation	5
ENSAMXG00000025940	zgc:136892	Not available for this study	Rhythmic_Molino	Molino-Rio Choy	-0.800324	3.52e-07	Between morph	4
ENSAMXG00000025940	zgc:136892	Not available for this study	Rhythmic_Molino	Pachon-Rio Choy	-0.497628	0.00241632	Between morph	4
ENSAMXG00000025940	zgc:136892	Not available for this study	Rhythmic_Molino	Tinaja-Rio Choy	-1.1139	3.28e-16	Between morph	4
ENSAMXG00000015269	pard3ba	Not available for this study	Rhythmic_Molino	Molino-Rio Choy	1.50464	0.011203	Between morph	4
ENSAMXG00000015269	pard3ba	Not available for this study	Rhythmic_Molino	Pachon-Rio Choy	0.99454	0.0493462	Between morph	4
ENSAMXG00000015269	pard3ba	Not available for this study	Rhythmic_Molino	Tinaja-Rio Choy	1.15509	0.0141459	Between morph	4
ENSAMXG00000025078	cldn20	Not available for this study	Rhythmic_Molino	Molino-Rio Choy	0.624783	0.0229979	Between morph	4
ENSAMXG00000025078	cldn20	Not available for this study	Rhythmic_Molino	Pachon-Rio Choy	0.612294	0.0191653	Between morph	4
ENSAMXG00000025078	cldn20	Not available for this study	Rhythmic_Molino	Tinaja-Rio Choy	0.638665	0.0108342	Between morph	4
ENSAMXG00000017327	ada	Not available for this study	Rhythmic_Molino	Molino-Rio Choy	-0.69767	7.43e-10	Between morph	4
ENSAMXG00000017327	ada	Not available for this study	Rhythmic_Molino	Pachon-Rio Choy	-0.212295	0.11599	Between morph	4
ENSAMXG00000017327	ada	Not available for this study	Rhythmic_Molino	Tinaja-Rio Choy	-0.710869	4.66e-09	Between morph	4
ENSAMXG00000025894	ccdc85b	Not available for this study	Rhythmic_Molino	Molino-Rio Choy	0.0728471	0.31905	Between morph	4
ENSAMXG00000025894	ccdc85b	Not available for this study	Rhythmic_Molino	Pachon-Rio Choy	0.385754	1.51e-06	Between morph	4
ENSAMXG00000025894	ccdc85b	Not available for this study	Rhythmic_Molino	Tinaja-Rio Choy	0.33344	3e-05	Between morph	4
ENSAMXG00000012641	cntnap1	Not available for this study	Rhythmic_Molino	Molino-Rio Choy	0.839248	0.0240733	Between morph	4
ENSAMXG00000012641	cntnap1	Not available for this study	Rhythmic_Molino	Pachon-Rio Choy	0.735762	0.120588	Between morph	4
ENSAMXG00000012641	cntnap1	Not available for this study	Rhythmic_Molino	Tinaja-Rio Choy	0.734128	0.0717693	Between morph	4
ENSAMXG00000014841	myo9ab	Not available for this study	Rhythmic_Molino	Molino-Rio Choy	0.183366	0.393706	Between morph	4
ENSAMXG00000014841	myo9ab	Not available for this study	Rhythmic_Molino	Pachon-Rio Choy	-0.200418	0.346705	Between morph	4
ENSAMXG00000014841	myo9ab	Not available for this study	Rhythmic_Molino	Tinaja-Rio Choy	0.190849	0.303179	Between morph	4
ENSAMXG00000012259	itgb1b.1	Not available for this study	Rhythmic_Molino	Molino-Rio Choy	-0.108411	0.406427	Between morph	4
ENSAMXG00000012259	itgb1b.1	Not available for this study	Rhythmic_Molino	Pachon-Rio Choy	0.198406	0.204123	Between morph	4
ENSAMXG00000012259	itgb1b.1	Not available for this study	Rhythmic_Molino	Tinaja-Rio Choy	-0.0665776	0.614185	Between morph	4
ENSAMXG00000020131	marveld2a	Not available for this study	Arrhythmic	Molino-Rio Choy	-0.0108883	0.929816	Between morph	4
ENSAMXG00000020131	marveld2a	Not available for this study	Arrhythmic	Pachon-Rio Choy	0.0980262	0.396224	Between morph	4
ENSAMXG00000020131	marveld2a	Not available for this study	Arrhythmic	Tinaja-Rio Choy	0.227234	0.075726	Between morph	4
ENSAMXG00000025993	cx30.3	Not available for this study	Rhythmic_Molino	Molino-Rio Choy	-0.57174	1.08e-05	Between morph	4
ENSAMXG00000025993	cx30.3	Not available for this study	Rhythmic_Molino	Pachon-Rio Choy	-0.245741	0.0684862	Between morph	4
ENSAMXG00000025993	cx30.3	Not available for this study	Rhythmic_Molino	Tinaja-Rio Choy	-1.20595	6.21e-26	Between morph	4
ENSAMXG00000005681	ache	Not available for this study	NA	Tinaja-Rio Choy	0	1	Between morph	4
ENSAMXG00000012347	pard3ab	Not available for this study	Rhythmic_Molino	Molino-Rio Choy	-0.358194	0.714719	Between morph	4
ENSAMXG00000012347	pard3ab	Not available for this study	Rhythmic_Molino	Pachon-Rio Choy	-1.96684	0.0130639	Between morph	4
ENSAMXG00000012347	pard3ab	Not available for this study	Rhythmic_Molino	Tinaja-Rio Choy	-1.23032	0.216125	Between morph	4
ENSAMXG00000000933	snta1	Not available for this study	Rhythmic_Molino	Molino-Rio Choy	-0.42761	0.266707	Between morph	4
ENSAMXG00000000933	snta1	Not available for this study	Rhythmic_Molino	Pachon-Rio Choy	1.08919	0.0525378	Between morph	4
ENSAMXG00000000933	snta1	Not available for this study	Rhythmic_Molino	Tinaja-Rio Choy	1.05618	0.0440849	Between morph	4
ENSAMXG00000026029	si:dkey-98f17.3	Not available for this study	Rhythmic_Molino	Molino-Rio Choy	-0.144637	0.320519	Between morph	4
ENSAMXG00000026029	si:dkey-98f17.3	Not available for this study	Rhythmic_Molino	Pachon-Rio Choy	-0.482629	0.00333219	Between morph	4
ENSAMXG00000026029	si:dkey-98f17.3	Not available for this study	Rhythmic_Molino	Tinaja-Rio Choy	-0.421902	0.00269605	Between morph	4
ENSAMXG00000024944	zgc:153311	Not available for this study	Rhythmic_Molino	Molino-Rio Choy	-0.25542	0.0588318	Between morph	4
ENSAMXG00000024944	zgc:153311	Not available for this study	Rhythmic_Molino	Pachon-Rio Choy	-0.545788	0.000192881	Between morph	4
ENSAMXG00000024944	zgc:153311	Not available for this study	Rhythmic_Molino	Tinaja-Rio Choy	0.235765	0.0694906	Between morph	4
ENSAMXG00000010512	xirp2b	Not available for this study	Rhythmic_Molino	Molino-Rio Choy	-0.17907	0.377691	Between morph	4
ENSAMXG00000010512	xirp2b	Not available for this study	Rhythmic_Molino	Pachon-Rio Choy	-0.232095	0.278592	Between morph	4
ENSAMXG00000010512	xirp2b	Not available for this study	Rhythmic_Molino	Tinaja-Rio Choy	0.219363	0.238272	Between morph	4
ENSAMXG00000010512	xirp2b	xin actin-binding repeat-containing protein 2 [Source:NCBI gene;Acc:103045897]	Not available for this study	Tinaja-Control	1.74856	0.000211767	Sleep deprivation	5
ENSAMXG00000017273	rhov	Not available for this study	Rhythmic_Molino	Molino-Rio Choy	0.42787	5.45e-06	Between morph	4
ENSAMXG00000017273	rhov	Not available for this study	Rhythmic_Molino	Pachon-Rio Choy	-0.0164949	0.875065	Between morph	4
ENSAMXG00000017273	rhov	Not available for this study	Rhythmic_Molino	Tinaja-Rio Choy	0.224194	0.0117743	Between morph	4
ENSAMXG00000013884	smn1	Not available for this study	Rhythmic_Molino	Molino-Rio Choy	-3.00793	0.0453342	Between morph	4
ENSAMXG00000013884	smn1	Not available for this study	Rhythmic_Molino	Pachon-Rio Choy	-1.65354	0.377336	Between morph	4
ENSAMXG00000013884	smn1	Not available for this study	Rhythmic_Molino	Tinaja-Rio Choy	-2.62661	0.0326795	Between morph	4
ENSAMXG00000010854	epb41l5	Not available for this study	Rhythmic_Molino	Molino-Rio Choy	-0.0590275	0.688833	Between morph	4
ENSAMXG00000010854	epb41l5	Not available for this study	Rhythmic_Molino	Pachon-Rio Choy	0.355338	0.0211284	Between morph	4
ENSAMXG00000010854	epb41l5	Not available for this study	Rhythmic_Molino	Tinaja-Rio Choy	0.70252	3.6e-09	Between morph	4
ENSAMXG00000013194	cxadr	Not available for this study	Rhythmic_Molino	Molino-Rio Choy	-0.113485	0.245309	Between morph	4
ENSAMXG00000013194	cxadr	Not available for this study	Rhythmic_Molino	Pachon-Rio Choy	-0.190377	0.0665013	Between morph	4
ENSAMXG00000013194	cxadr	Not available for this study	Rhythmic_Molino	Tinaja-Rio Choy	0.504557	2.7e-07	Between morph	4
ENSAMXG00000013421	TNS1	Not available for this study	Rhythmic_Molino	Molino-Rio Choy	0.390822	0.387629	Between morph	4
ENSAMXG00000013421	TNS1	Not available for this study	Rhythmic_Molino	Pachon-Rio Choy	-0.138215	0.750574	Between morph	4
ENSAMXG00000013421	TNS1	Not available for this study	Rhythmic_Molino	Tinaja-Rio Choy	0.0129174	0.972642	Between morph	4
ENSAMXG00000011696	mtm1	Not available for this study	Rhythmic_Molino	Molino-Rio Choy	0.00858065	0.961077	Between morph	4
ENSAMXG00000011696	mtm1	Not available for this study	Rhythmic_Molino	Pachon-Rio Choy	0.00872062	0.961529	Between morph	4
ENSAMXG00000011696	mtm1	Not available for this study	Rhythmic_Molino	Tinaja-Rio Choy	-0.186988	0.270274	Between morph	4
ENSAMXG00000001448	bves	Not available for this study	Rhythmic_Molino	Molino-Rio Choy	0.634688	2.92e-05	Between morph	4
ENSAMXG00000001448	bves	Not available for this study	Rhythmic_Molino	Pachon-Rio Choy	1.10013	5.67e-16	Between morph	4
ENSAMXG00000001448	bves	Not available for this study	Rhythmic_Molino	Tinaja-Rio Choy	1.47127	2.85e-24	Between morph	4
ENSAMXG00000025799	zgc:110333	Not available for this study	Rhythmic_Molino	Molino-Rio Choy	-0.12148	0.131765	Between morph	4
ENSAMXG00000025799	zgc:110333	Not available for this study	Rhythmic_Molino	Pachon-Rio Choy	-0.240167	0.01465	Between morph	4
ENSAMXG00000025799	zgc:110333	Not available for this study	Rhythmic_Molino	Tinaja-Rio Choy	-0.649802	8.63e-14	Between morph	4
ENSAMXG00000007289	myo9aa	Not available for this study	Rhythmic_Molino	Molino-Rio Choy	0.0692745	0.783166	Between morph	4
ENSAMXG00000007289	myo9aa	Not available for this study	Rhythmic_Molino	Pachon-Rio Choy	-0.0350412	0.889303	Between morph	4
ENSAMXG00000007289	myo9aa	Not available for this study	Rhythmic_Molino	Tinaja-Rio Choy	0.196582	0.258693	Between morph	4
ENSAMXG00000009196	tbx5a	Not available for this study	Rhythmic_Molino	Molino-Rio Choy	0.341514	0.0161779	Between morph	4
ENSAMXG00000009196	tbx5a	Not available for this study	Rhythmic_Molino	Pachon-Rio Choy	0.094194	0.497067	Between morph	4
ENSAMXG00000009196	tbx5a	Not available for this study	Rhythmic_Molino	Tinaja-Rio Choy	-0.0688411	0.56932	Between morph	4
ENSAMXG00000026319	cldn14	Not available for this study	Rhythmic_Molino	Molino-Rio Choy	0.550664	0.128519	Between morph	4
ENSAMXG00000026319	cldn14	Not available for this study	Rhythmic_Molino	Pachon-Rio Choy	-0.365251	0.215993	Between morph	4
ENSAMXG00000026319	cldn14	Not available for this study	Rhythmic_Molino	Tinaja-Rio Choy	0.260542	0.446916	Between morph	4
ENSAMXG00000009933	cdh5	Not available for this study	Rhythmic_Molino	Molino-Rio Choy	2.17386	6.59e-25	Between morph	4
ENSAMXG00000009933	cdh5	Not available for this study	Rhythmic_Molino	Pachon-Rio Choy	1.62808	1.1e-09	Between morph	4
ENSAMXG00000009933	cdh5	Not available for this study	Rhythmic_Molino	Tinaja-Rio Choy	0.11773	0.436264	Between morph	4
ENSAMXG00000020510	pard6a	Not available for this study	Rhythmic_Molino	Molino-Rio Choy	0.124573	0.67871	Between morph	4
ENSAMXG00000020510	pard6a	Not available for this study	Rhythmic_Molino	Pachon-Rio Choy	0.492326	0.117189	Between morph	4
ENSAMXG00000020510	pard6a	Not available for this study	Rhythmic_Molino	Tinaja-Rio Choy	0.243025	0.279956	Between morph	4
ENSAMXG00000006102	cldn18	Not available for this study	Rhythmic_Molino	Molino-Rio Choy	-1.6271	0.00140636	Between morph	4
ENSAMXG00000006102	cldn18	Not available for this study	Rhythmic_Molino	Pachon-Rio Choy	-0.811831	0.137083	Between morph	4
ENSAMXG00000006102	cldn18	Not available for this study	Rhythmic_Molino	Tinaja-Rio Choy	-1.08583	0.0638325	Between morph	4
ENSAMXG00000006102	cldn18	claudin-18-like [Source:NCBI gene;Acc:103039897]	Not available for this study	Rio Choy-Control	-5.06652	0.000555526	Sleep deprivation	5
ENSAMXG00000008186	apodb	Not available for this study	Rhythmic_Molino	Molino-Rio Choy	-0.311777	0.00664404	Between morph	4
ENSAMXG00000008186	apodb	Not available for this study	Rhythmic_Molino	Pachon-Rio Choy	-0.348376	0.000557797	Between morph	4
ENSAMXG00000008186	apodb	Not available for this study	Rhythmic_Molino	Tinaja-Rio Choy	-0.130974	0.204505	Between morph	4
ENSAMXG00000007721	dap	Not available for this study	Rhythmic_Molino	Molino-Rio Choy	-0.0679783	0.584054	Between morph	4
ENSAMXG00000007721	dap	Not available for this study	Rhythmic_Molino	Pachon-Rio Choy	0.181633	0.105098	Between morph	4
ENSAMXG00000007721	dap	Not available for this study	Rhythmic_Molino	Tinaja-Rio Choy	0.129575	0.194063	Between morph	4
ENSAMXG00000017590	dapp1	Not available for this study	NA	Molino-Rio Choy	0.255021	0.833774	Between morph	4
ENSAMXG00000017590	dapp1	Not available for this study	NA	Pachon-Rio Choy	1.14168	0.477423	Between morph	4
ENSAMXG00000018957	adap1	Not available for this study	Rhythmic_Molino	Molino-Rio Choy	-0.318579	0.728026	Between morph	4
ENSAMXG00000018957	adap1	Not available for this study	Rhythmic_Molino	Pachon-Rio Choy	-1.25608	0.128466	Between morph	4
ENSAMXG00000018957	adap1	Not available for this study	Rhythmic_Molino	Tinaja-Rio Choy	-1.97103	0.00295993	Between morph	4
ENSAMXG00000016226	dap3	Not available for this study	NA	Molino-Rio Choy	-0.330403	0.910067	Between morph	4
ENSAMXG00000016226	dap3	Not available for this study	NA	Pachon-Rio Choy	-0.737321	0.800913	Between morph	4
ENSAMXG00000016226	dap3	Not available for this study	NA	Tinaja-Rio Choy	-1.1892	0.680996	Between morph	4
ENSAMXG00000012193	dapk1	Not available for this study	Rhythmic_Molino	Molino-Rio Choy	0.365812	0.0693557	Between morph	4
ENSAMXG00000012193	dapk1	Not available for this study	Rhythmic_Molino	Pachon-Rio Choy	-0.0748854	0.728993	Between morph	4
ENSAMXG00000012193	dapk1	Not available for this study	Rhythmic_Molino	Tinaja-Rio Choy	0.136468	0.388816	Between morph	4
ENSAMXG00000010743	dapk2a	Not available for this study	Rhythmic_Molino	Molino-Rio Choy	-0.00414153	0.992181	Between morph	4
ENSAMXG00000010743	dapk2a	Not available for this study	Rhythmic_Molino	Pachon-Rio Choy	0.384353	0.364227	Between morph	4
[truncated: 462 more rows]
